# Supplementary material for: De novo Assembly of Transcriptomes From a B73 Maize Line Introgressed With a QTL for Resistance to Gray Leaf Spot Disease Reveals a Candidate Allele of a Lectin Receptor-Like Kinase
Source: Front Plant Sci. 2020 Mar 13;11:191. doi: 10.3389/fpls.2020.00191 (PMC7083176; doi:10.3389/fpls.2020.00191)
Supplement: Supplementary file 3 [file Data_Sheet_3.xlsx]

## Sheet: Table S4
Table S4. Combined table of B73-QTL transcripts from the de novo unmapped assemblies and master assembly that had B73-like, maize or plant annotations
Assembled transcript (B73-QTL)	Transcript dataset (B73-QTL)	Closest match description	Functional Annotation	Closest match (protein)	Closest match (B73 gene)	v4_chr	v4_start position on chr	v4_end position on chr	%ID to closest match (B73-QTL)	E-value closest match (B73-QTL)	logCPM (B73-QTL)	B73-QTL log2 FC (control/Cz)	B73-QTL FDR	B73-QTL Fold Change (Cz/Control)	B73-QTL (Up or Down)	B73 Protein	B73 gene (v3 annotation)	B73 gene length	B73 LogFC (Cz/Control)	B73 FC (Cz/Control)	B73 logCPM	B73 Pvalue	B73 FDR	B73 (UP or DOWN)
TRINITY_DN856_c0_g1_i2|m.7207	Unmapped (B)	actin 5-like protein, partial [Miscanthus sinensis]	Actin	AFC88820	..	unknown	unknown	unknown	99	6e-95	nt	nt	nt	nt	nt	unknown	No equivalent	nt	nt	nt	nt	nt	nt	nt
TRINITY_DN3042_c0_g1_i1|m.12256	Unmapped (B)	Actin, non-muscle 6.2, partial [Noccaea caerulescens]	Actin	JAU73821	..	unknown	unknown	unknown	97	1e-47	nt	nt	nt	nt	nt	unknown	No equivalent	nt	nt	nt	nt	nt	nt	nt
TRINITY_DN856_c0_g1_i1|m.7202	Unmapped (B)	Actin, plasmodial isoform, partial [Anthurium amnicola]	Actin	JAT65395	..	unknown	unknown	unknown	98	2e-128	nt	nt	nt	nt	nt	unknown	No equivalent	nt	nt	nt	nt	nt	nt	nt
TRINITY_DN863_c0_g1_i1|m.6900	Unmapped (B)	Actin, plasmodial isoform, partial [Anthurium amnicola]	Actin	JAT65395	..	unknown	unknown	unknown	99	3e-74	nt	nt	nt	nt	nt	unknown	No equivalent	nt	nt	nt	nt	nt	nt	nt
TRINITY_DN863_c0_g1_i2|m.6902	Unmapped (B)	Actin, plasmodial isoform, partial [Anthurium amnicola]	Actin	JAT65395	..	unknown	unknown	unknown	99	8e-41	nt	nt	nt	nt	nt	unknown	No equivalent	nt	nt	nt	nt	nt	nt	nt
TRINITY_DN863_c0_g1_i3|m.6903	Unmapped (B)	Actin, plasmodial isoform, partial [Anthurium amnicola]	Actin	JAT65395	..	unknown	unknown	unknown	99	7e-73	nt	nt	nt	nt	nt	unknown	No equivalent	nt	nt	nt	nt	nt	nt	nt
TRINITY_DN863_c0_g1_i4|m.6905	Unmapped (B)	Actin, plasmodial isoform, partial [Anthurium amnicola]	Actin	JAT65395	..	unknown	unknown	unknown	99	7e-57	nt	nt	nt	nt	nt	unknown	No equivalent	nt	nt	nt	nt	nt	nt	nt
TRINITY_DN863_c0_g1_i5|m.6906	Unmapped (B)	Actin, plasmodial isoform, partial [Anthurium amnicola]	Actin	JAT65395	..	unknown	unknown	unknown	99	2e-90	nt	nt	nt	nt	nt	unknown	No equivalent	nt	nt	nt	nt	nt	nt	nt
TRINITY_DN863_c0_g1_i6|m.6908	Unmapped (B)	Actin, plasmodial isoform, partial [Anthurium amnicola]	Actin	JAT65395	..	unknown	unknown	unknown	99	9e-41	nt	nt	nt	nt	nt	unknown	No equivalent	nt	nt	nt	nt	nt	nt	nt
TRINITY_DN11091_c0_g1_i1	Both	Actin-7 [Zea mays]	Actin	ONM36195	Zm00001d042731	Chr03	178454661	178457447	84	9e-40	2.241	-2.39	6e-05	5.24157	UP	ONM36195	GRMZM2G053284	3029	0.978206	1.97001	4.15834	0.000639869	0.00185309	UP
TRINITY_DN781_c0_g1_i1|m.8139	Unmapped (B)	actin-like protein, partial [Miscanthus sinensis]	Actin	AFC88819	..	unknown	unknown	unknown	100	2e-36	nt	nt	nt	nt	nt	unknown	No equivalent	nt	nt	nt	nt	nt	nt	nt
TRINITY_DN554_c0_g1_i1|m.144	Unmapped (A)	1-aminocyclopropane-1-carboxylate oxidase homolog [Zea mays]	Defence	XP_020400957	..	Chr10	59904888	59918966	95	3e-33	nt	nt	nt	nt	nt	unknown	No equivalent	nt	nt	nt	nt	nt	nt	nt
TRINITY_DN39502_c0_g1_i1	Both	36.4 kDa proline-rich protein [Zea mays]	Defence	AQK46058	Zm00001d026282	Chr10	142759486	142759971	92	8e-61	5.50854	2.26	0.0006	0.208772	DOWN	AQK46058	GRMZM2G031354	1182	-0.994854	0.501787	9.4028	0.00104077	0.0029447	DOWN
TRINITY_DN12960_c0_g1_i2	Master Assembly	chitinase [Zea mays subsp. parviglumis]	Defence	ACJ62113	Zm00001d036370	Chr06	unknown	unknown	86	6e-115	5	-1.86	6e-08	3.63008	UP	unknown	No equivalent	nt	nt	nt	nt	nt	nt	nt
TRINITY_DN2238_c0_g1_i1|m.8564	Unmapped (B)	Cysteine proteinase 1 [Zea mays]	Defence	AQK70787.1	Zm00001d016446	Chr05	162603453	162606497	100	1e-50	nt	nt	nt	nt	nt	unknown	GRMZM2G098298	3499	0.0136591	1.00951	11.3526	0.948255	0.968446	ns
TRINITY_DN33263_c0_g1_i1	Master Assembly	exocyst complex component SEC6 [Zea mays]	Defence	AQK74955	Zm00001d018060	Chr05	213494647	213524574	86	6e-84	2.41722	-1.55	0.005	2.92817	UP	AQK74955	GRMZM2G116981	2335	0.0110408	1.00768	1.82813	0.983687	0.99319	ns
TRINITY_DN8155_c0_g1_i1	Master Assembly	glucan endo-1,3-beta-glucosidase 13 [Zea mays]	Defence	ONM58041	Zm00001d021695	Chr07	160396679	160399287	84	4e-130	6.54649	-1.7	1e-07	3.24901	UP	ONM58041	GRMZM2G431039	2741	0.357087	1.28084	7.63974	0.385307	0.506297	ns
TRINITY_DN8155_c0_g1_i1	Master Assembly	glucan endo-1,3-beta-glucosidase 13 [Zea mays]	Defence	ONM58041	Zm00001d021695	Chr07	160396679	160399287	84	4e-130	6.54649	-1.7	1e-07	3.24901	UP	ONM58041	GRMZM2G431039	2741	0.357087	1.28084	7.63974	0.385307	0.506297	ns
TRINITY_DN27285_c0_g1_i1	Master Assembly	Laccase-7 [Zea mays]	Defence	ONM36393	Zm00001d042848	Chr03	181947006	181957835	79	4e-40	2.46257	-3.81	9e-13	14.0257	UP	ONM36393	GRMZM2G400390	3691	2.01038	4.02888	4.9581	1.33e-05	4.5e-05	UP
TRINITY_DN25700_c0_g1_i1	Master Assembly	Laccase-7 [Zea mays]	Defence	ONM36393	Zm00001d042848	Chr03	181947006	181957835	90	4e-39	1.40017	-2.94	8e-07	7.67411	UP	ONM36393	GRMZM2G400390	3691	2.01038	4.02888	4.9581	1.33e-05	4.5e-05	UP
TRINITY_DN4167_c0_g1_i1|m.14800	Unmapped (B)	PREDICTED: probable cysteine protease RD21B [Nicotiana attenuata]	Defence	XP_019239500	..	unknown	unknown	unknown	38	2e-05	nt	nt	nt	nt	nt	unknown	No equivalent	nt	nt	nt	nt	nt	nt	nt
TRINITY_DN10243_c0_g1_i1	Master Assembly	proline rich cell wall protein 1 [Zea mays]	Defence	AQK40558	Zm00001d024027	Chr10	37879487	37880623	81	3e-44	6.61485	0.88	0.004	0.543367	DOWN	AQK40558	GRMZM2G049915	1831	-1.39659	0.379826	8.32516	0.000147597	0.000457692	DOWN
TRINITY_DN10243_c0_g1_i1	Master Assembly	proline rich cell wall protein 1 [Zea mays]	Defence	AQK40558	Zm00001d024027	Chr10	37879487	37880623	84	1e-102	6.61485	0.88	0.004	0.543367	DOWN	AQK40558	GRMZM2G049915	1831	-1.39659	0.379826	8.32516	0.000147597	0.000457692	DOWN
TRINITY_DN10243_c0_g2_i1	Master Assembly	proline rich cell wall protein 1 [Zea mays]	Defence	AQK40558	Zm00001d024027	Chr10	37879487	37880623	80	3e-125	6.97311	1.18	8e-06	0.441351	DOWN	AQK40558	GRMZM2G049915	1831	-1.39659	0.379826	8.32516	0.000147597	0.000457692	DOWN
TRINITY_DN9884_c0_g1_i1	Master Assembly	protein diaphanous homolog 1 [Zea mays]	Defence	ONM19981	Zm00001d005013	Chr02	153755348	153769526	89	2e-52	0.667143	-3.85	9e-05	14.42	UP	ONM19981	GRMZM2G175008	6732	-0.329749	0.795675	2.9383	0.234974	0.346202	ns
TRINITY_DN3435_c0_g1_i1	Master Assembly	Remorin family protein [Zea mays]	Defence	ONM54720	Zm00001d020329	Chr07	106853842	106857134	90	4e-07	1	1.43	0.03	0.371131	DOWN	ONM54720	GRMZM2G126106	3401	-0.296296	0.81434	4.0998	0.211794	0.318658	ns
TRINITY_DN9053_c0_g1_i1	Master Assembly	SC3 protein [Zea mays] Secretory carrier-associated membrane protein 3	Defence	ONM06727	Zm00001d033090	Chr01	250039692	250043378	93	0	4.79753	-1.08	0.001	2.11404	UP	ONM06727	GRMZM2G011078	3730	0.576273	1.49099	5.85351	0.00606828	0.0151704	UP
TRINITY_DN8892_c0_g1_i1	Master Assembly	26S protease regulatory subunit 6A homolog A [Zea mays]	Defence/Signalling	AQK84076	Zm00001d037481	Chr06	126730484	126750885	94	0	3.02033	-2.43	1e-07	5.38893	UP	AQK84076	GRMZM2G032505	40546	0.0831207	1.05931	6.168	0.679008	0.768703	ns
TRINITY_DN850_c0_g1_i1|m.582	Unmapped (A)	adenylate kinase [Zea mays]	Defence/Signalling	ACG27659	Zm00001d035034	Chr06	2450158	2455264	93	3e-07	nt	nt	nt	nt	nt	unknown	GRMZM2G178192	5106	-0.767529	0.587423	8.24581	0.000585973	0.00170276	DOWN
TRINITY_DN9175_c0_g1_i1	Master Assembly	AGC (cAMP-dependent cGMP-dependent and protein kinase C) kinase family protein [Zea mays]	Defence/Signalling	ONM29056	Zm00001d039526	Chr03	7120511	7130258	93	6e-16	1.64364	1.8	0.004	0.287175	DOWN	ONM29056	GRMZM2G008513	9316	-0.168171	0.88997	5.01681	0.410109	0.530753	ns
TRINITY_DN11708_c0_g1_i2	Master Assembly	Basic leucine zipper 19 [Zea mays]	Defence/Signalling	AQK67207	Zm00001d014795	Chr05	63482860	63486476	93	0	1.45472	-1.77	0.01	3.41054	UP	AQK67207	GRMZM2G000171	3807	-0.270586	0.828983	4.35253	0.196172	0.299973	ns
TRINITY_DN12633_c0_g1_i2	Master Assembly	calcineurin B-like protein [Zea mays]	Defence/Signalling	ONL99914	Zm00001d029976	Chr01	97209569	97214377	92	0	4.83156	-1.46	2e-06	2.75108	UP	ONL99914	GRMZM2G107575	4665	-0.0814377	0.945115	4.57795	0.687841	0.775603	ns
TRINITY_DN3838_c0_g1_i1	Master Assembly	Calcium-dependent lipid-binding (CaLB domain) family protein [Zea mays]	Defence/Signalling	ONM53685	Zm00001d019750	Chr07	56217746	56218720	93	4e-08	4.28766	-1.2	0.008	2.2974	UP	ONM53685	GRMZM2G032766	1592	0.643399	1.56201	6.28498	0.00273616	0.00728137	UP
TRINITY_DN3838_c0_g1_i2	Master Assembly	Calcium-dependent lipid-binding (CaLB domain) family protein [Zea mays]	Defence/Signalling	ONM53685	Zm00001d019750	Chr07	56217746	56218720	93	4e-08	4.89517	-0.99	0.04	1.98618	UP	ONM53685	GRMZM2G032766	1592	0.643399	1.56201	6.28498	0.00273616	0.00728137	UP
TRINITY_DN11063_c0_g1_i3	Master Assembly	Calmodulin [Zea mays]	Defence/Signalling	AQK86889.1	Zm00001d038543	Chr06	159656627	159659315	89	9e-82	2.77982	-1.32	0.003	2.49666	UP	unknown	No equivalent	nt	nt	nt	nt	nt	nt	nt
TRINITY_DN11063_c0_g1_i2	Master Assembly	Calmodulin [Zea mays]	Defence/Signalling	AQK86889.1	Zm00001d038543	Chr06	159656627	159659315	89	9e-81	4.20277	-1.16	0.01	2.23457	UP	unknown	No equivalent	nt	nt	nt	nt	nt	nt	nt
TRINITY_DN10536_c0_g2_i2	Master Assembly	calmodulin [Zea mays]	Defence/Signalling	AQL07073	Zm00001d047597	Chr09	136692838	136695558	90	2e-128	6.93315	-1.05	0.003	2.07053	UP	AQL07073	GRMZM2G029107	4001	-0.26773	0.830625	6.32479	0.230059	0.340449	ns
TRINITY_DN40943_c0_g1_i1	Master Assembly	cysteine-rich receptor-like protein kinase 10 [Zea mays]	Defence/Signalling	AQK80287	Zm00001d036098	Chr06	72196278	72199124	81	1e-59	0.815223	-1.49	0.03	2.80889	UP	AQK80287	GRMZM2G177726	8663	0.598219	1.51385	5.59626	0.0140013	0.0322338	UP
TRINITY_DN26719_c0_g1_i1	Master Assembly	E3 ubiquitin-protein ligase KEG [Zea mays]	Defence/Signalling	AQK85661	Zm00001d038106	Chr06	148079948	148099610	86	8e-56	4.80437	1.2	0.002	0.435275	DOWN	AQK85661	GRMZM2G424582	18537	-0.156113	0.89744	5.02009	0.414975	0.53552	ns
TRINITY_DN437_c0_g1_i1|m.202	Unmapped (A)	E3 ubiquitin-protein ligase RGLG1 [Zea mays]	Defence/Signalling	ONM09641	..	Chr01	285138708	285141599	60	6e-07	nt	nt	nt	nt	nt	ONM09641	GRMZM2G117016	1341	-0.226116	0.854934	3.27819	0.445461	0.565018	ns
TRINITY_DN41706_c0_g1_i1	Master Assembly	GCK-like kinase MIK [Zea mays]	Defence/Signalling	ONM57588	Zm00001d021584	Chr07	157092806	157108976	87	3e-21	4.05701	1.4	3e-05	0.378929	DOWN	ONM57588	GRMZM2G027756	16013	-0.239137	0.847252	4.78503	0.216165	0.323805	ns
TRINITY_DN1943_c0_g1_i1	Master Assembly	GTP binding protein [Zea mays]	Defence/Signalling	AQK44198	Zm00001d025660	Chr10	125342471	125344978	94	3e-120	3.62421	-1.1	0.01	2.14355	UP	AQK44198	GRMZM2G173878	2767	0.272432	1.20784	5.507	0.188637	0.291048	ns
TRINITY_DN3882_c0_g1_i1|m.15432	Unmapped (B)	G-type lectin S-receptor-like serine/threonine-protein kinase B120 [Zea mays]	Defence/Signalling	AQK46433	..	Chr10	144818522	144822103	86	1e-110	nt	nt	nt	nt	nt	AQK46433	GRMZM2G000633	4567	-0.459604	0.727186	2.80866	0.107955	0.185763	ns
TRINITY_DN4163_c0_g1_i1|m.14842	Unmapped (B)	G-type lectin S-receptor-like serine/threonine-protein kinase B120 [Zea mays]	Defence/Signalling	AQK46433	..	Chr10	144818522	144822103	94	3e-21	nt	nt	nt	nt	nt	AQK46433	GRMZM2G000633	4567	-0.459604	0.727186	2.80866	0.107955	0.185763	ns
TRINITY_DN868_c0_g1_i1|m.628	Unmapped (A)	G-type lectin S-receptor-like serine/threonine-protein kinase B120 [Zea mays]	Defence/Signalling	AQK46433	..	Chr10	144818522	144822103	85	2e-108	nt	nt	nt	nt	nt	AQK46433	GRMZM2G000633	4567	-0.459604	0.727186	2.80866	0.107955	0.185763	ns
TRINITY_DN12415_c0_g1_i1	Both	G-type lectin S-receptor-like serine/threonine-protein kinase B120 [Zea mays]	Defence/Signalling	AQK46433	Zm00001d026382	Chr10	144818522	144822103	94	0	4.73107	-0.92	0.02	1.89212	UP	AQK46433	GRMZM2G000633	4567	-0.459604	0.727186	2.80866	0.107955	0.185763	ns
TRINITY_DN13488_c0_g1_i2	Master Assembly	G-type lectin S-receptor-like serine/threonine-protein kinase LECRK4 [Zea mays]	Defence/Signalling	AQK79998	Zm00001d035949	Chr06	61643128	61647276	86	2e-51	6.07972	-1.7	1e-10	3.24901	UP	AQK79998	GRMZM2G398854	5773	-0.694092	0.618098	6.78085	0.00230805	0.00621137	DOWN
TRINITY_DN12526_c0_g1_i3	Master Assembly	Nuclear pore complex protein NUP88 [Zea mays]	Defence/Signalling	AQK45998	Zm00001d026263	Chr10	142347105	142359053	93	1e-49	-0.209964	6.23	0.0002	0.0133224	DOWN	AQK45998	GRMZM2G456618	1102	-0.90363	0.53454	1.982	0.0180059	0.0403772	DOWN
TRINITY_DN9381_c0_g1_i1	Both	phosphatidylinositol transfer protein CSR1 [Zea mays]	Defence/Signalling	ONM34943	Zm00001d042275	Chr03	158557916	158563258	92	0	6.17101	-0.94	0.001	1.91853	UP	ONM34943	GRMZM2G142315	5342	0.0820254	1.0585	7.77459	0.692827	0.779408	ns
TRINITY_DN12842_c2_g1_i2	Master Assembly	plasma membrane integral protein ZmPIP1-3 [Zea mays]	Defence/Signalling	AQK54161	Zm00001d051403	Chr04	157200400	157203987	93	0	4.98921	-2.24	2e-11	4.72397	UP	AQK54161	GRMZM2G392975	3845	0.97429	1.96467	6.85815	5.4e-05	0.00017454	UP
TRINITY_DN10018_c0_g1_i1	Master Assembly	PLASMODESMATA CALLOSE-BINDING PROTEIN 3 [Zea mays]	Defence/Signalling	AQK62762	Zm00001d013250	Chr05	7116921	7125593	91	2e-56	4.54249	-0.7	0.04	1.6245	UP	AQK62762	No equivalent	nt	nt	nt	nt	nt	nt	nt
TRINITY_DN356_c0_g1_i1|m.1132	Unmapped (A)	probable E3 ubiquitin-protein ligase ARI8 [Zea mays]	Defence/Signalling	NP_001315295	Zm00001d052709	Chr04	198299721	198314567	100	2e-46	nt	nt	nt	nt	nt	unknown	No equivalent	nt	nt	nt	nt	nt	nt	nt
TRINITY_DN9303_c0_g1_i2	Master Assembly	probable LRR receptor-like serine/threonine-protein kinase At3g47570 [Zea mays]	Defence/Signalling	AQK53592	Zm00001d051083	Chr04	141341799	141343799	92	0	1.85401	-1.67	0.002	3.18215	UP	AQK53592	GRMZM2G433684	3190	0.397784	1.31748	3.47171	0.238048	0.349528	ns
TRINITY_DN9303_c0_g1_i1	Master Assembly	probable LRR receptor-like serine/threonine-protein kinase At3g47570 [Zea mays]	Defence/Signalling	AQK53592	Zm00001d051083	Chr04	141341799	141343799	89	0	6.91949	-1.31	3e-06	2.47942	UP	AQK53592	GRMZM2G433684	3190	0.397784	1.31748	3.47171	0.238048	0.349528	ns
TRINITY_DN40593_c0_g1_i1	Master Assembly	probable receptor-like protein kinase At1g49730 [Zea mays]	Defence/Signalling	ONM17453	Zm00001d003670	Chr02	53322467	53329733	94	5e-93	0.286995	-2.25	0.03	4.75683	UP	ONM17453	GRMZM5G806108	5363	-2.15532	0.224484	-0.306896	0.00196135	0.00534065	DOWN
TRINITY_DN7990_c0_g1_i1	Master Assembly	protein kinase superfamily protein [Zea mays]	Defence/Signalling	AQK48412	Zm00001d048684	Chr04	3237296	3249838	86	3e-48	2.3942	1.08	0.04	0.473029	DOWN	AQK48412	GRMZM2G106389	12518	0.0619089	1.04385	4.82031	0.760288	0.83231	ns
TRINITY_DN12433_c0_g1_i1	Master Assembly	putative E3 ubiquitin-protein ligase RHC1A [Zea mays]	Defence/Signalling	AQK99879.1	Zm00001d012564	Chr08	176755276	176756524	90	4e-16	1.43391	8.25	4e-10	0.00328475	DOWN	unknown	No equivalent	nt	nt	nt	nt	nt	nt	nt
TRINITY_DN12433_c0_g1_i1	Master Assembly	putative E3 ubiquitin-protein ligase RHC1A [Zea mays]	Defence/Signalling	unknown	Zm00001d012564	Chr08	176755276	176756524	90	4e-16	1.43391	8.25	4e-10	0.00328475	DOWN	unknown	No equivalent	nt	nt	nt	nt	nt	nt	nt
TRINITY_DN305_c0_g1_i1|m.1066	Unmapped (A)	Putative leucine-rich repeat receptor-like protein kinase family protein [Zea mays]	Defence/Signalling	AQK46176	Zm00001d026303	Chr10	141858691	141869227	84	8e-27	nt	nt	nt	nt	nt	unknown	GRMZM2G126858	10536	-0.0915118	0.938539	3.44253	0.756695	0.829741	ns
TRINITY_DN5447_c0_g1_i1|m.13539	Unmapped (B)	Putative leucine-rich repeat receptor-like protein kinase family protein [Zea mays]	Defence/Signalling	AQK46158	Zm00001d026303	Chr10	141858691	141869227	89	4e-40	nt	nt	nt	nt	nt	unknown	GRMZM2G126858	10536	-0.0915118	0.938539	3.44253	0.756695	0.829741	ns
TRINITY_DN886_c0_g1_i1|m.460	Unmapped (A)	putative protein kinase superfamily protein [Zea mays]	Defence/Signalling	NP_001146603	..	Chr03	unknown	unknown	100	3e-69	nt	nt	nt	nt	nt	unknown	No equivalent	nt	nt	nt	nt	nt	nt	nt
TRINITY_DN409_c0_g1_i2	Master Assembly	putative protein kinase superfamily protein [Zea mays]	Defence/Signalling	ONM12782	Zm00001d002020	Chr02	4479323	4481492	93	4e-135	1.26036	-1.92	0.003	3.78423	UP	ONM12782	GRMZM2G059740	2049	1.20208	2.3007	5.14596	1.27e-06	4.58e-06	UP
TRINITY_DN10925_c0_g1_i2	Master Assembly	putative transmembrane protein kinase family protein [Zea mays]	Defence/Signalling	ONM34866	Zm00001d042256	Chr03	157560975	157565462	93	0	5.39816	1.01	0.0007	0.496546	DOWN	ONM34866	GRMZM2G161380	4135	-0.622506	0.649542	0.707966	0.198141	0.302365	ns
TRINITY_DN13655_c1_g2_i1	Master Assembly	pyridoxal kinase isoform X2 [Zea mays]	Defence/Signalling	XP_023157656	Zm00001d041407	Chr03	117383028	117395847	100	0	10	1.09	4e-05	0.469761	DOWN	unknown	No equivalent	nt	nt	nt	nt	nt	nt	nt
TRINITY_DN13655_c1_g2_i3	Master Assembly	pyridoxal kinase isoform X2 [Zea mays]	Defence/Signalling	XP_023157656	Zm00001d041407	Chr03	117383028	117395847	100	0	9	1.34	5e-06	0.395021	DOWN	unknown	No equivalent	nt	nt	nt	nt	nt	nt	nt
TRINITY_DN13459_c0_g1_i6	Master Assembly	receptor kinase-like protein Xa21 [Zea mays]	Defence/Signalling	AQK53601	Zm00001d051093	Chr04	141790721	141794393	93	8e-124	3.55595	-1.28	0.003	2.42839	UP	AQK53601	GRMZM2G040508	3793	-0.672872	0.627257	8.70733	0.0195926	0.0435347	DOWN
TRINITY_DN13906_c1_g1_i9	Master Assembly	receptor kinase-like protein Xa21 [Zea mays]	Defence/Signalling	AQK53604	Zm00001d051099	Chr04	142300764	142304520	88	0	9.61527	0.69	0.02	0.619854	DOWN	AQK53604	No equivalent	nt	nt	nt	nt	nt	nt	nt
TRINITY_DN13906_c1_g1_i3	Master Assembly	receptor kinase-like protein Xa21 [Zea mays]	Defence/Signalling	AQK53604	Zm00001d051099	Chr04	142300764	142304520	87	0	8.589	0.81	0.005	0.570382	DOWN	AQK53604	No equivalent	nt	nt	nt	nt	nt	nt	nt
TRINITY_DN13459_c0_g1_i5	Master Assembly	receptor kinase-like protein Xa21 [Zea mays]	Defence/Signalling	AQK53593	Zm00001d051085	Chr04	141377724	141380778	88	0	3.58159	2.78	0.02	0.145592	DOWN	AQK53593	GRMZM2G071396	4284	0.581158	1.49605	8.44195	0.0487263	0.095656	ns
TRINITY_DN1912_c0_g1_i1|m.11277	Unmapped (B)	Receptor-like serine/threonine-protein kinase SD1-8 [Zea mays]	Defence/Signalling	ONM13388	Zm00001d002198	Chr02	7833534	7838109	88	2e-53	nt	nt	nt	nt	nt	unknown	No equivalent	nt	nt	nt	nt	nt	nt	nt
TRINITY_DN681_c0_g1_i1|m.2245	Unmapped (A)	Receptor-like serine/threonine-protein kinase SD1-8 [Zea mays]	Defence/Signalling	ONM13390	Zm00001d002199	Chr02	8127219	8131271	91	1e-53	nt	nt	nt	nt	nt	unknown	No equivalent	nt	nt	nt	nt	nt	nt	nt
TRINITY_DN10835_c0_g1_i2	Master Assembly	Signal peptidase complex subunit 3B [Zea mays]	Defence/Signalling	ONM23412	Zm00001d006320	Chr02	204487381	204491071	94	0	4.98406	-0.93	0.003	1.90528	UP	ONM23412	GRMZM2G091558	3749	0.541305	1.45529	5.20211	0.0210142	0.0463023	UP
TRINITY_DN12460_c0_g1_i1	Master Assembly	SIT4 phosphatase-associated family protein [Zea mays]	Defence/Signalling	ONM13795	Zm00001d002272	Chr02	9189239	9198503	94	0	1.51457	2.69	0.01	0.154963	DOWN	ONM13795	GRMZM2G000039	9197	-0.289292	0.818304	6.90654	0.163773	0.260658	ns
TRINITY_DN4233_c0_g1_i1	Master Assembly	Small nuclear RNA activating complex (SNAPc) subunit SNAP43 protein [Zea mays]	Defence/Signalling	AQK86188	Zm00001d038266	Chr06	152695706	152701233	94	3e-73	4.18411	-2.24	7e-11	4.72397	UP	AQK86188	GRMZM2G701180	5219	-0.836039	0.560179	4.78964	4.46e-05	0.000144878	DOWN
TRINITY_DN13850_c2_g3_i10	Master Assembly	SNARE-like superfamily protein [Zea mays]	Defence/Signalling	AQK80426	Zm00001d036195	Chr06	76704816	76726930	94	7e-114	1.08818	-1.75	0.03	3.36359	UP	AQK80426	GRMZM2G075408	4027	-0.257189	0.836717	3.72514	0.300786	0.419003	ns
TRINITY_DN13965_c4_g1_i14	Master Assembly	SNARE-like superfamily protein [Zea mays]	Defence/Signalling	AQK80426	Zm00001d036195	Chr06	76704816	76726930	88	2e-60	4.28889	1.44	0.004	0.368567	DOWN	AQK80426	GRMZM2G075408	4027	-0.257189	0.836717	3.72514	0.300786	0.419003	ns
TRINITY_DN13942_c2_g1_i9	Master Assembly	snRNA-activating protein complex subunit [Zea mays]	Defence/Signalling	AQK98750	Zm00001d012084	unknown	unknown	unknown	100	2e-129	2	1.35	0.05	0.392292	ns	unknown	No equivalent	nt	nt	nt	nt	nt	nt	nt
TRINITY_DN12860_c0_g1_i3	Both	tetraspanin family protein [Zea mays]	Defence/Signalling	NP_001150827	Zm00001d030014	Chr01	99421157	99424192	87	4e-87	4	-1.47	0.02	2.77022	UP	unknown	No equivalent	nt	nt	nt	nt	nt	nt	nt
TRINITY_DN13662_c2_g2_i2	Master Assembly	wall-associated receptor kinase 5 [Zea mays]	Defence/Signalling	AQK80511	Zm00001d036261	Chr06	80468750	80482998	91	3e-145	7.58602	-0.7	0.01	1.6245	UP	AQK80511	AC210596.3_FG004	2155	0.54317	1.45717	3.05279	0.204092	0.309603	ns
TRINITY_DN603_c0_g1_i1|m.13313	Unmapped (B)	abscisic stress ripening protein 1 [Zea mays]	Defence/Stress	ACG35620	Zm00001d025401	Chr10	116077391	116078438	100	3e-60	nt	nt	nt	nt	nt	unknown	GRMZM2G052100	1047	1.18079	2.26702	10.1862	9.57e-07	3.48e-06	UP
TRINITY_DN603_c0_g1_i2|m.13316	Unmapped (B)	abscisic stress ripening protein 1 [Zea mays]	Defence/Stress	ACG35620	Zm00001d025401	Chr10	116077391	116078438	100	3e-60	nt	nt	nt	nt	nt	unknown	GRMZM2G052100	1047	1.18079	2.26702	10.1862	9.57e-07	3.48e-06	UP
TRINITY_DN3812_c0_g1_i1|m.15396	Unmapped (B)	AN12 Zinc finger A20 and AN1 domain-containing protein [Zea mays]	Defence/Stress	NP_001106259	..	Chr04	105880581	105881195	100	2e-42	nt	nt	nt	nt	nt	unknown	No equivalent	nt	nt	nt	nt	nt	nt	nt
TRINITY_DN5708_c0_g1_i1|m.12112	Unmapped (B)	AN12 Zinc finger A20 and AN1 domain-containing protein [Zea mays]	Defence/Stress	NP_001106259	..	Chr04	105880581	105881195	100	7e-53	nt	nt	nt	nt	nt	unknown	No equivalent	nt	nt	nt	nt	nt	nt	nt
TRINITY_DN12881_c0_g1_i5	Master Assembly	argonaute1c [Zea mays]	Defence/Stress	ONM14924	Zm00001d002650	Chr02	18176301	18185185	94	0	4.25629	0.98	0.01	0.50698	DOWN	ONM14924	GRMZM2G039455	9855	-1.13963	0.453875	5.24657	1.36e-07	5.19e-07	DOWN
TRINITY_DN8769_c0_g1_i2	Both	Asr protein [Zea mays] aasr5 - abscisic acid stress ripening5	Defence/Stress	AQK43681	Zm00001d025401	Chr10	117126777	117127673	91	3e-109	9.22497	-1.69	0.009	3.22657	UP	AQK43681	GRMZM2G052100	1047	1.18079	2.26702	10.1862	9.57e-07	3.48e-06	UP
TRINITY_DN902_c0_g1_i1	Master Assembly	Bifunctional inhibitor/lipid-transfer protein/seed storage 2S albumin superfamily protein [Zea mays]	Defence/Stress	AQK66449	Zm00001d014513	Chr05	51114198	51116795	86	9e-79	5.26672	-3.36	3e-18	10.2674	UP	AQK66449	GRMZM2G141858	2625	0.754384	1.68691	1.84967	0.0343154	0.071144	ns
TRINITY_DN3476_c0_g1_i1|m.4622	Unmapped (B)	BnaCnng41770D [Brassica napus]	Defence/Stress	CDY63262	..	unknown	unknown	unknown	39	3e-11	nt	nt	nt	nt	nt	unknown	No equivalent	nt	nt	nt	nt	nt	nt	nt
TRINITY_DN532_c0_g1_i1|m.3215	Unmapped (B)	dehydrin 13 [Zea mays]	Defence/stress	ACG47851	Zm00001d033483	Chr01	259363954	259365311	100	2e-23	nt	nt	nt	nt	nt	unknown	GRMZM2G169372	1357	-0.128187	0.91498	9.5767	0.566858	0.674983	ns
TRINITY_DN4081_c0_g1_i1	Both	glutathione S-transferase GSTU6 [Zea mays]	Defence/Stress	ONM39050	Zm00001d043795	Chr03	210370495	210371606	88	2e-77	2.92173	-1.61	0.0005	3.05252	UP	ONM39050	GRMZM2G056388	1031	1.7362	3.33156	2.41448	3.25e-05	0.000106731	UP
TRINITY_DN3012_c0_g1_i1|m.12378	Unmapped (B)	glutathione transferase20 [Zea mays]	Defence/Stress	ONM39050.1	Zm00001d043795	Chr03	210370694	210371496	86	1e-41	nt	nt	nt	nt	nt	unknown	GRMZM2G056388	1031	1.7362	3.33156	2.41448	3.25e-05	0.000106731	UP
TRINITY_DN658_c0_g1_i1|m.2190	Unmapped (A)	glycine-rich protein [Zea mays]	Defence/Stress	AQK78348	..	Chr06	5182910	5186989	96	1e-46	nt	nt	nt	nt	nt	AQK78348	GRMZM2G125138	4208	-0.149167	0.901771	5.61489	0.463914	0.582242	ns
TRINITY_DN5596_c0_g1_i1|m.1938	Unmapped (B)	glycine-rich RNA-binding protein 2 [Zea mays]	Defence/Stress	ACG26657	Zm00001d031168	Chr01	178503667	178505233	92	2e-31	nt	nt	nt	nt	nt	unknown	GRMZM2G080603	1566	-0.167142	0.890605	12.5125	0.426772	0.547286	ns
TRINITY_DN13449_c0_g1_i1	Master Assembly	HSP protein [Zea mays]	Defence/Stress	AQK58233	Zm00001d052855	Chr04	202671658	202675792	93	0	9.24324	-0.76	0.004	1.69349	UP	AQK58233	GRMZM2G012631	4083	-0.187138	0.878346	10.0431	0.421818	0.542092	ns
TRINITY_DN10086_c0_g1_i1	Master Assembly	metallothionein-like protein 2A [Zea mays]	Defence/Stress	ONM30156	Zm00001d039914	Chr03	19237764	19238975	94	4e-83	6.10258	1.92	4e-11	0.264255	DOWN	ONM30156	GRMZM2G161154	1222	-1.44829	0.366456	7.96566	6.14e-05	0.000197119	DOWN
TRINITY_DN37041_c0_g1_i1	Master Assembly	protein ZINC INDUCED FACILITATOR-LIKE 1 [Zea mays]	Defence/Stress	AQK89234	Zm00001d008227	Chr08	1969000	1975048	90	0	5.87699	-2.74	1e-22	6.6807	UP	AQK89234	No equivalent	nt	nt	nt	nt	nt	nt	nt
TRINITY_DN17084_c0_g1_i1	Master Assembly	1;4-dihydroxy-2-naphthoyl-CoA synthase; peroxisomal-like [Jatropha curcas]	Metabolism	XP_012085866	..	unknown	unknown	unknown	92	1e-20	3	1.13	0.03	0.456916	DOWN	unknown	No equivalent	nt	nt	nt	nt	nt	nt	nt
TRINITY_DN2807_c0_g1_i1	Master Assembly	5'-nucleotidase SurE [Zea mays]	Metabolism	ONM52295	Zm00001d019123	Chr07	17937714	17949491	85	9e-41	1.85991	1.64	0.008	0.320856	DOWN	ONM52295	GRMZM2G078656	1640	-0.456034	0.728987	4.05055	0.0376772	0.0770903	ns
TRINITY_DN2458_c0_g1_i1|m.6152	Unmapped (B)	Acid phosphatase/vanadium-dependent haloperoxidase-related protein [Zea mays]	Metabolism	AQK91329	Zm00001d009100	Chr08	36193530	36194144	95	0.01	nt	nt	nt	nt	nt	unknown	No equivalent	nt	nt	nt	nt	nt	nt	nt
TRINITY_DN12566_c0_g1_i5	Master Assembly	Acyl-CoA synthetase long-chain family member 3 [Zea mays]	Metabolism	ONM20005	Zm00001d005019	Chr02	154112252	154116461	95	1e-168	3	-3.45	7e-07	10.9283	UP	unknown	No equivalent	nt	nt	nt	nt	nt	nt	nt
TRINITY_DN12566_c0_g1_i9	Master Assembly	Acyl-CoA synthetase long-chain family member 3 [Zea mays]	Metabolism	ONM19995	Zm00001d005019	Chr02	154112272	154116242	95	4e-169	3	1.8	3e-05	0.287175	DOWN	unknown	No equivalent	nt	nt	nt	nt	nt	nt	nt
TRINITY_DN7656_c0_g1_i1	Master Assembly	Aldose reductase [Zea mays]	Metabolism	ONM22382	Zm00001d005932	Chr02	193258782	193262494	86	2e-72	2	-1.42	0.01	2.67586	UP	ONM22382	GRMZM2G087507	3694	0.75575	1.68851	4.01964	0.0104979	0.0249798	UP
TRINITY_DN1869_c0_g1_i1|m.6706	Unmapped (B)	amidase precursor [Zea mays]	Metabolism	NP_001150232	GRMZM2G111309	Chr07	148490575	148493173	100	5e-38	nt	nt	nt	nt	nt	unknown	No equivalent	nt	nt	nt	nt	nt	nt	nt
TRINITY_DN553_c0_g1_i1|m.170	Unmapped (A)	amidase precursor [Zea mays]	Metabolism	NP_001150232	GRMZM2G111309	Chr07	148490575	148493173	100	4e-45	nt	nt	nt	nt	nt	unknown	No equivalent	nt	nt	nt	nt	nt	nt	nt
TRINITY_DN6_c0_g1_i1|m.1023	Unmapped (A)	anthranilate synthase component II [Zea mays]	Metabolism	NP_001152611	..	unknown	unknown	unknown	100	7e-114	nt	nt	nt	nt	nt	unknown	No equivalent	nt	nt	nt	nt	nt	nt	nt
TRINITY_DN16582_c0_g1_i1	Master Assembly	ATP-citrate synthase beta chain protein 1 [Zea mays]	Metabolism	AQK91369	Zm00001d009127	Chr08	38444417	38450459	86	4e-39	0.481298	-1.52	0.05	2.86791	ns	AQK91369	No equivalent	nt	nt	nt	nt	nt	nt	nt
TRINITY_DN7628_c0_g2_i1	Master Assembly	ATP-dependent DNA helicase Q-like 4A [Zea mays]	Metabolism	AQK68330	Zm00001d015212	Chr05	79554503	79570576	93	4e-27	0.888679	1.47	0.05	0.360982	ns	AQK68330	GRMZM2G319573	13207	-0.876876	0.544545	6.145	6.79e-05	0.000217246	DOWN
TRINITY_DN4563_c0_g1_i1	Master Assembly	Auxin response factor 3 [Zea mays]	Metabolism	AQL00436	Zm00001d012731	Chr08	179454361	179460511	93	1e-103	0.108343	2.11	0.04	0.231647	DOWN	AQL00436	GRMZM5G874163	6309	-1.48212	0.357962	4.63318	5.76e-12	2.77e-11	DOWN
TRINITY_DN12692_c0_g1_i1	Both	bifunctional purine biosynthesis protein PurH [Zea mays]	Metabolism	AQK40970	Zm00001d024301	Chr10	62895060	62902241	92	1e-27	5.88422	0.62	0.05	0.650671	ns	AQK40970	GRMZM2G368902	7292	-0.409659	0.752801	5.85244	0.0513435	0.100067	ns
TRINITY_DN13824_c0_g1_i9	Master Assembly	carbonic anhydrase [Zea mays]	Metabolism	ONM39918	Zm00001d044099	Chr03	219075378	219082694	89	0	10.3836	1.03	4e-05	0.48971	DOWN	ONM39918	GRMZM2G121878	7352	-1.33042	0.397653	10.8646	4.93e-08	1.92e-07	DOWN
TRINITY_DN13824_c0_g1_i7	Master Assembly	carbonic anhydrase [Zea mays]	Metabolism	ONM39918	Zm00001d044099	Chr03	219075378	219082694	89	0	8.32639	1.48	2e-07	0.358489	DOWN	ONM39918	GRMZM2G121878	7352	-1.33042	0.397653	10.8646	4.93e-08	1.92e-07	DOWN
TRINITY_DN13824_c0_g1_i11	Master Assembly	carbonic anhydrase [Zea mays]	Metabolism	ONM39918	Zm00001d044099	Chr03	219075378	219082694	92	0	6.27352	1.98	3e-09	0.25349	DOWN	ONM39918	GRMZM2G121878	7352	-1.33042	0.397653	10.8646	4.93e-08	1.92e-07	DOWN
TRINITY_DN13824_c0_g1_i11	Master Assembly	carbonic anhydrase [Zea mays]	Metabolism	ONM39918	Zm00001d044099	Chr03	219075378	219082694	89	0	6.27352	1.98	3e-09	0.25349	DOWN	ONM39918	GRMZM2G121878	7352	-1.33042	0.397653	10.8646	4.93e-08	1.92e-07	DOWN
TRINITY_DN13824_c0_g1_i4	Master Assembly	carbonic anhydrase [Zea mays]	Metabolism	ONM39918	Zm00001d044099	Chr03	219075378	219082694	94	0	1.29852	3.47	5e-06	0.0902456	DOWN	ONM39918	GRMZM2G121878	7352	-1.33042	0.397653	10.8646	4.93e-08	1.92e-07	DOWN
TRINITY_DN4641_c0_g1_i2	Master Assembly	catalytic/ hydrolase [Zea mays]	Metabolism	AQK91851	Zm00001d009418	Chr08	63652267	63661067	93	3e-29	3.68082	-1.14	0.02	2.20381	UP	AQK91851	GRMZM2G079938	4696	-0.000129286	0.99991	5.0283	1	1	ns
TRINITY_DN5028_c0_g1_i1	Master Assembly	cellulose synthase A catalytic subunit 9 [UDP-forming] [Zea mays]	Metabolism	ONM21866	Zm00001d005775	Chr02	187822656	187827500	94	2e-63	1.39012	1.69	0.02	0.309927	DOWN	ONM21866	No equivalent	nt	nt	nt	nt	nt	nt	nt
TRINITY_DN13340_c0_g1_i2	Master Assembly	chlorophyll a-b binding protein [Zea mays]	Metabolism	ONM59038	Zm00001d021906	Chr07	165739934	165741589	90	3e-32	7.70945	1.46	0.0009	0.363493	DOWN	ONM59038	GRMZM2G072280	2973	-0.489064	0.712487	8.80231	0.0558842	0.10756	ns
TRINITY_DN7406_c0_g1_i1	Master Assembly	chlorophyll a-b binding protein 6A [Zea mays]	Metabolism	AQK68758	Zm00001d015385	Chr05	87654865	87656030	92	1e-98	1.0629	2.19	0.0007	0.219151	DOWN	AQK68758	GRMZM2G092311	1307	-0.636244	0.643386	11.0308	0.0109379	0.0259197	DOWN
TRINITY_DN12903_c0_g1_i2	Master Assembly	chloroplast envelope membrane protein [Zea mays]	Metabolism	ONL92777	Zm00001d027320	Chr01	2878535	2889452	88	0	4.6024	1.31	3e-05	0.403321	DOWN	ONL92777	No equivalent	nt	nt	nt	nt	nt	nt	nt
TRINITY_DN14020_c0_g1_i6	Master Assembly	chloroplastic iron-superoxide dismutase [Zea mays]	Metabolism	AQK80326	Zm00001d036135	Chr06	73863295	73874255	92	1e-56	1.64038	-2.23	0.003	4.69134	UP	AQK80326	GRMZM5G864424	10861	-0.932435	0.523973	5.37349	5.09e-05	0.000164542	DOWN
TRINITY_DN13724_c0_g1_i5	Master Assembly	cupin, RmlC-type [Zea mays]	Metabolism	AQL00331	Zm00001d012699	Chr08	178819719	178826711	93	1e-24	0.0173565	3.51	0.02	0.0877778	DOWN	AQL00331	GRMZM2G136250	7319	-0.0535034	0.963594	4.96988	0.786187	0.85251	ns
TRINITY_DN10781_c0_g1_i4	Master Assembly	D-aminoacyl-tRNA deacylase [Zea mays]	Metabolism	AQK82329	Zm00001d036888	Chr06	105645382	105658474	86	0	4.39074	0.86	0.01	0.550953	DOWN	AQK82329	GRMZM2G106427	13101	-0.491509	0.711281	5.76106	0.0146205	0.0334896	DOWN
TRINITY_DN32510_c0_g1_i1	Master Assembly	defective kernel 1 [Zea mays]	Metabolism	ONL97109	Zm00001d028818	Chr01	47566046	47589502	93	8e-17	2.19607	-1.92	0.003	3.78423	UP	ONL97109	GRMZM2G321753	29571	-0.372917	0.772219	5.01446	0.0666912	0.124872	ns
TRINITY_DN2712_c0_g1_i1	Master Assembly	DNA replication licensing factor MCM5 [Zea mays]	Metabolism	AQK75824	Zm00001d018384	Chr05	219713468	219718521	87	9e-19	1.83863	1.37	0.02	0.386891	DOWN	AQK75824	GRMZM2G075978	4677	1.21688	2.32444	1.46236	0.0219731	0.0481497	UP
TRINITY_DN14003_c2_g5_i1	Both	DNA-(apurinic or apyrimidinic site) lyase 2 [Zea mays]	Metabolism	ONM56830	Zm00001d021318	Chr07	148759147	148769945	78	1e-39	2.86463	1.5	0.05	0.353553	ns	ONM56830	GRMZM2G401664	1826	0.181225	1.13385	7.72374	0.431517	0.551765	ns
TRINITY_DN10486_c0_g1_i1	Both	ferredoxin 2 [Zea mays]	Metabolism	AQK78060	Zm00001d035003	Chr06	1425009	1425431	94	0	8.83829	2.2	4e-11	0.217638	DOWN	AQK78060	GRMZM2G048313	928	-1.00493	0.498294	7.99815	0.00243417	0.00652793	DOWN
TRINITY_DN12711_c0_g1_i1	Master Assembly	galactinol synthase 2 [Zea mays]	Metabolism	AQL07042	Zm00001d047582	Chr09	136350922	136352658	94	0	6.93604	-1.15	0.002	2.21914	UP	AQL07042	GRMZM5G872256	1774	-0.121246	0.919393	7.37264	0.703117	0.787614	ns
TRINITY_DN10633_c0_g1_i2	Master Assembly	Glucose-1-phosphate adenylyltransferase large subunit 1; chloroplastic/amyloplastic [Triticum urartu]	Metabolism	EMS53815	..	unknown	unknown	unknown	86	6e-26	2	1.53	0.01	0.346277	DOWN	unknown	No equivalent	nt	nt	nt	nt	nt	nt	nt
TRINITY_DN799_c0_g1_i1|m.7975	Unmapped (B)	Glucose-repressible gene protein, partial [Anthurium amnicola]	Metabolism	JAT62563	..	unknown	unknown	unknown	97	3e-36	nt	nt	nt	nt	nt	unknown	No equivalent	nt	nt	nt	nt	nt	nt	nt
TRINITY_DN799_c0_g1_i2|m.7979	Unmapped (B)	Glucose-repressible gene protein, partial [Anthurium amnicola]	Metabolism	JAT62563	..	unknown	unknown	unknown	91	1e-34	nt	nt	nt	nt	nt	unknown	No equivalent	nt	nt	nt	nt	nt	nt	nt
TRINITY_DN871_c0_g1_i3|m.7318	Unmapped (B)	Glucose-repressible gene protein, partial [Anthurium amnicola]	Metabolism	JAT62563	..	unknown	unknown	unknown	73	0.001	nt	nt	nt	nt	nt	unknown	No equivalent	nt	nt	nt	nt	nt	nt	nt
TRINITY_DN12958_c0_g1_i8	Master Assembly	glutamine synthetase 4 [Zea mays]	Metabolism	AQK74643	Zm00001d017958	Chr05	210867625	210871221	92	0	2.38452	-1.18	0.02	2.26577	UP	AQK74643	GRMZM5G872068	3514	0.177769	1.13113	8.19674	0.406925	0.527978	ns
TRINITY_DN2453_c0_g1_i1|m.6089	Unmapped (B)	Glyceraldehyde-3-phosphate dehydrogenase 2, cytosolic [Zea mays]	Metabolism	AQK78434	Zm00001d035156	Chr06	6901483	6906034	100	4e-40	nt	nt	nt	nt	nt	unknown	GRMZM2G180625	4551	-0.0224565	0.984555	10.8564	0.918505	0.94788	ns
TRINITY_DN4610_c0_g1_i2	Master Assembly	Glycerophosphodiester phosphodiesterase GDPD2 [Zea mays]	Metabolism	AQK71219	Zm00001d016588	Chr05	164767365	164770740	88	1e-151	3	-1.09	0.05	2.12874	ns	unknown	GRMZM2G018820	3375	0.929282	1.90433	5.59627	0.082102	0.148693	ns	trytophan biosyn
TRINITY_DN2684_c0_g1_i1|m.15624	Unmapped (B)	high-affinity potassium transporter [Zea mays]	Metabolism	AHH35062	..	unknown	unknown	unknown	94	2e-29	nt	nt	nt	nt	nt	unknown	No equivalent	nt	nt	nt	nt	nt	nt	nt
TRINITY_DN694_c0_g1_i1|m.2041	Unmapped (A)	high-affinity potassium transporter [Zea mays]	Metabolism	AHH35062	..	unknown	unknown	unknown	100	4e-48	nt	nt	nt	nt	nt	unknown	No equivalent	nt	nt	nt	nt	nt	nt	nt
TRINITY_DN746_c0_g1_i1|m.787	Unmapped (A)	high-affinity potassium transporter [Zea mays]	Metabolism	AHH35062	..	unknown	unknown	unknown	100	2e-94	nt	nt	nt	nt	nt	unknown	No equivalent	nt	nt	nt	nt	nt	nt	nt
TRINITY_DN42734_c0_g1_i1	Both	high-affinity potassium transporter [Zea mays]	Metabolism	AHH35062	..	unknown	unknown	unknown	100	8e-44	0.3	2.15	0.01	0.225313	DOWN	unknown	No equivalent	nt	nt	nt	nt	nt	nt	nt
TRINITY_DN6010_c0_g1_i1|m.3269	Unmapped (B)	Histone H2AX [Zea mays]	Metabolism	AQL03536	..	Chr09	50370485	50371409	84	2e-18	nt	nt	nt	nt	nt	AQL03536	No equivalent	nt	nt	nt	nt	nt	nt	nt
TRINITY_DN12019_c0_g1_i1	Master Assembly	histone2A1 [Zea mays]	Metabolism	AQL07608	Zm00001d047787	Chr09	141785644	141786727	94	0	2.7158	-1.36	0.02	2.56685	UP	AQL07608	GRMZM2G305046	1092	1.17919	2.2645	3.97956	1.37e-05	4.64e-05	UP
TRINITY_DN14016_c0_g1_i9	Master Assembly	LHY protein [Zea mays]	Metabolism	AQK50740	Zm00001d049543	Chr04	34070590	34104400	94	0	5.67408	0.86	0.01	0.550953	DOWN	AQK50740	GRMZM2G014902	32993	-1.41486	0.375047	6.7	9.56e-09	3.88e-08	DOWN
TRINITY_DN14016_c0_g1_i4	Master Assembly	LHY protein [Zea mays]	Metabolism	AQK50740	Zm00001d049543	Chr04	34070590	34104400	94	0	4.72107	1.55	6e-07	0.34151	DOWN	AQK50740	GRMZM2G014902	32993	-1.41486	0.375047	6.7	9.56e-09	3.88e-08	DOWN
TRINITY_DN14016_c0_g1_i13	Master Assembly	LHY protein [Zea mays]	Metabolism	AQK50740	Zm00001d049543	Chr04	34070590	34104400	94	0	2.48561	3.56	0.01	0.0847878	DOWN	AQK50740	GRMZM2G014902	32993	-1.41486	0.375047	6.7	9.56e-09	3.88e-08	DOWN
TRINITY_DN10074_c0_g1_i1	Master Assembly	light-harvesting complex-like protein 3 isotype 2, chloroplastic [Zea mays]	Metabolism	AQK60840	Zm00001d053953	Chr04	244172415	244173660	92	2e-91	1.63016	1.63	0.005	0.323088	DOWN	AQK60840	GRMZM2G027640	1256	-1.0726	0.47546	3.3005	0.00149936	0.00414941	DOWN
TRINITY_DN13999_c1_g2_i13	Master Assembly	long chain base biosynthesis protein 1a-like [Zea mays] sphingolipid biosynthesis	Metabolism	ONL96047	Zm00001d028443	Chr01	35131038	35136000	94	0	2.27909	-9.31	1e-23	634.73	UP	ONL96047	GRMZM2G087275	4978	0.219018	1.16394	4.3576	0.333453	0.453084	ns
TRINITY_DN13999_c1_g2_i6	Both	long chain base biosynthesis protein 1a-like [Zea mays] sphingolipid biosynthesis	Metabolism	ONL96047	Zm00001d028443	Chr01	35131038	35136000	94	0	2.43417	2.14	8e-05	0.22688	DOWN	ONL96047	GRMZM2G087275	4978	0.219018	1.16394	4.3576	0.333453	0.453084	ns
TRINITY_DN9430_c0_g1_i1	Master Assembly	Lung seven transmembrane receptor family protein [Zea mays]	Metabolism	ONL97745	Zm00001d029053	Chr01	56214309	56220473	91	6e-68	0.835686	1.63	0.02	0.323088	DOWN	ONL97745	GRMZM2G072892	5135	-1.49775	0.354105	2.39771	2.06e-06	7.33e-06	DOWN
TRINITY_DN13616_c1_g1_i4	Master Assembly	lysine histidine transporter 2 [Zea mays]	Metabolism	AQK78449	Zm00001d035163	Chr06	7409171	7417031	94	0	4.62392	-1.19	0.0002	2.28153	UP	AQK78449	GRMZM2G127294	7998	0.210831	1.15735	5.20437	0.406579	0.52767	ns
TRINITY_DN7715_c0_g1_i2	Master Assembly	mechanosensitive ion channel protein 2, chloroplastic [Zea mays]	Metabolism	ONL99091	Zm00001d029608	Chr01	79094881	79118107	87	8e-30	3.44011	-1.05	0.02	2.07053	UP	ONL99091	GRMZM2G028914	23190	-0.284332	0.821122	6.6041	0.155724	0.250169	ns
TRINITY_DN8626_c0_g1_i2	Master Assembly	methyl binding domain [Zea mays]	Metabolism	ONM32787	Zm00001d041290	Chr03	110647125	110652889	87	2e-42	3.98853	0.91	0.03	0.532185	DOWN	ONM32787	GRMZM2G476933	5738	-0.460378	0.726796	6.71169	0.0216734	0.0475451	DOWN
TRINITY_DN8626_c0_g1_i2	Master Assembly	methyl binding domain [Zea mays]	Metabolism	ONM32787	Zm00001d041290	Chr03	110647125	110652889	87	2e-42	3.98853	0.91	0.03	0.532185	DOWN	ONM32787	GRMZM2G476933	5738	-0.460378	0.726796	6.71169	0.0216734	0.0475451	DOWN
TRINITY_DN8626_c0_g1_i2	Master Assembly	methyl binding domain [Zea mays]	Metabolism	ONM32787	Zm00001d041290	Chr03	110647125	110652889	89	2e-47	3.98853	0.91	0.03	0.532185	DOWN	ONM32787	GRMZM2G476933	5738	-0.460378	0.726796	6.71169	0.0216734	0.0475451	DOWN
TRINITY_DN8626_c0_g1_i2	Master Assembly	methyl binding domain [Zea mays]	Metabolism	ONM32787	Zm00001d041290	Chr03	110647125	110652889	91	8e-52	3.98853	0.91	0.03	0.532185	DOWN	ONM32787	GRMZM2G476933	5738	-0.460378	0.726796	6.71169	0.0216734	0.0475451	DOWN
TRINITY_DN8626_c0_g1_i2	Master Assembly	methyl binding domain [Zea mays]	Metabolism	ONM32787	Zm00001d041290	Chr03	110647125	110652889	92	4e-55	3.98853	0.91	0.03	0.532185	DOWN	ONM32787	GRMZM2G476933	5738	-0.460378	0.726796	6.71169	0.0216734	0.0475451	DOWN
TRINITY_DN8626_c0_g1_i2	Master Assembly	methyl binding domain [Zea mays]	Metabolism	ONM32787	Zm00001d041290	Chr03	110647125	110652889	92	2e-53	3.98853	0.91	0.03	0.532185	DOWN	ONM32787	GRMZM2G476933	5738	-0.460378	0.726796	6.71169	0.0216734	0.0475451	DOWN
TRINITY_DN813_c0_g1_i1|m.443	Unmapped (A)	mitochondrial protein - maize	Metabolism	A24522	..	unknown	unknown	unknown	100	5e-49	nt	nt	nt	nt	nt	unknown	No equivalent	nt	nt	nt	nt	nt	nt	nt
TRINITY_DN11666_c0_g1_i2	Master Assembly	NAD(P)-binding Rossmann-fold superfamily protein [Zea mays]	Metabolism	ONM13850	Zm00001d002292	Chr02	9506497	9510767	99	8e-44	5	-1.08	0.01	2.11404	UP	unknown	GRMZM2G040397	4270	0.175365	1.12925	6.12465	0.404587	0.525763	ns
TRINITY_DN14045_c1_g1_i7	Master Assembly	NAD(P)-linked oxidoreductase superfamily protein [Zea mays]	Metabolism	AQK43905	Zm00001d025528	Chr10	121509129	121526342	86	2e-32	1.47234	-2.05	0.002	4.14106	UP	AQK43905	GRMZM2G000268	2553	-0.21441	0.861899	6.27886	0.338563	0.458136	ns
TRINITY_DN14014_c2_g1_i7	Master Assembly	NAD(P)-linked oxidoreductase superfamily protein [Zea mays]	Metabolism	AQK43905	Zm00001d025528	Chr10	121509129	121526342	91	5e-64	2.62869	-1.23	0.02	2.34567	UP	AQK43905	GRMZM2G000268	2553	-0.21441	0.861899	6.27886	0.338563	0.458136	ns
TRINITY_DN9922_c0_g1_i1	Master Assembly	nucleosome/chromatin assembly factor group C [Zea mays]	Metabolism	ONM38795	Zm00001d043682	Chr03	207218328	207225184	87	1e-20	3.46261	1.04	0.02	0.486327	DOWN	ONM38795	GRMZM2G137965	7047	-0.406159	0.75463	4.37881	0.072867	0.134495	ns
TRINITY_DN13949_c3_g4_i3	Master Assembly	O-fucosyltransferase 36 [Zea mays]	Metabolism	ONM24602	Zm00001d006640	Chr02	213253596	213258122	92	6e-154	1.18949	-1.8	0.03	3.4822	UP	ONM24602	GRMZM2G030713	4273	-0.1833	0.880686	2.6461	0.548445	0.659106	ns
TRINITY_DN644_c0_g1_i1|m.2102	Unmapped (A)	O-fucosyltransferase family protein [Zea mays]	Metabolism	ONM55849	Zm00001d020943	Chr07	137368726	137370223	66	2e-10	nt	nt	nt	nt	nt	unknown	No equivalent	nt	nt	nt	nt	nt	nt	nt
TRINITY_DN12170_c0_g2_i2	Master Assembly	orange pericarp 2 [Zea mays]	Metabolism	AQK41755	Zm00001d024702	Chr10	84130306	84133108	94	0	4.63457	-1.53	5e-05	2.88786	UP	AQK41755	GRMZM2G005024	2811	-0.116549	0.922391	6.11102	0.568931	0.676683	ns
TRINITY_DN33026_c0_g1_i1	Master Assembly	outer mitochondrial membrane protein porin [Zea mays]	Metabolism	ONM38740	Zm00001d043661	Chr03	206196920	206199902	82	5e-61	1.28057	1.66	0.004	0.316439	DOWN	ONM38740	No equivalent	nt	nt	nt	nt	nt	nt	nt
TRINITY_DN13949_c3_g4_i5	Master Assembly	pentatricopeptide repeat-containing protein DOT4, chloroplastic [Zea mays]	Metabolism	AQL09187	Zm00001d048243	Chr09	153105404	153110619	91	6e-129	0.661517	2.69	0.003	0.154963	DOWN	AQL09187	GRMZM2G028852	3852	-1.1361	0.454989	1.63862	0.0103468	0.0246515	DOWN
TRINITY_DN17824_c0_g1_i1	Master Assembly	Pentatricopeptide repeat-containing protein mitochondrial [Zea mays]	Metabolism	ONM09124	Zm00001d033992	Chr01	280585851	280594549	87	1e-42	1.12915	1.38	0.04	0.384219	DOWN	ONM09124	GRMZM2G078416	5898	-0.166156	0.891214	2.33538	0.592123	0.69671	ns
TRINITY_DN12381_c0_g1_i1	Master Assembly	photosystem I reaction center subunit IV A [Zea mays]	Metabolism	ONM21119	Zm00001d005446	Chr02	174389496	174390471	94	0	7.05293	1.31	0.0004	0.403321	DOWN	ONM21119	GRMZM2G016066	1083	-0.794456	0.576561	8.24907	0.00103049	0.00291673	DOWN
TRINITY_DN8495_c0_g2_i1	Both	photosystem II core complex proteins psbY [Zea mays]	Metabolism	AQK78407	Zm00001d035135	Chr06	6610861	6611724	86	3e-21	4.22761	1.71	0.02	0.30566	DOWN	AQK78407	GRMZM2G134130	1010	-0.680231	0.624065	6.99446	0.00730945	0.0179794	DOWN
TRINITY_DN8495_c0_g2_i1	Both	photosystem II core complex proteins psbY [Zea mays]	Metabolism	AQK78407	Zm00001d035135	Chr06	6610861	6611724	94	0	4.22761	1.71	0.02	0.30566	DOWN	AQK78407	GRMZM2G134130	1010	-0.680231	0.624065	6.99446	0.00730945	0.0179794	DOWN
TRINITY_DN10925_c0_g1_i3	Master Assembly	plastid transcriptionally active 6 [Zea mays]	Metabolism	AQK56991	Zm00001d052329	Chr04	184078254	184081288	96	5e-84	5	0.89	0.01	0.539614	DOWN	unknown	GRMZM5G829928	3034	-0.617749	0.651687	5.96557	0.0138643	0.0319601	DOWN
TRINITY_DN11481_c0_g2_i1	Master Assembly	PLC-like phosphodiesterases superfamily protein [Zea mays]	Metabolism	ONM15619	Zm00001d002904	Chr02	26291671	26297749	93	7e-96	3.41157	1.37	0.0009	0.386891	DOWN	ONM15619	No equivalent	nt	nt	nt	nt	nt	nt	nt
TRINITY_DN10326_c0_g1_i2	Master Assembly	Polyketide cyclase/dehydrase and lipid transport superfamily protein [Zea mays]	Metabolism	AQK68038	Zm00001d015084	Chr05	74823509	74826236	85	9e-28	4.02178	0.86	0.03	0.550953	DOWN	AQK68038	GRMZM2G344205	2718	-0.678779	0.624694	5.93804	0.00294582	0.00780509	DOWN
TRINITY_DN10326_c0_g1_i2	Master Assembly	Polyketide cyclase/dehydrase and lipid transport superfamily protein [Zea mays]	Metabolism	AQK68038	Zm00001d015084	Chr05	74823509	74826236	93	0	4.02178	0.86	0.03	0.550953	DOWN	AQK68038	GRMZM2G344205	2718	-0.678779	0.624694	5.93804	0.00294582	0.00780509	DOWN
TRINITY_DN11398_c0_g1_i1	Master Assembly	potassium channel AKT2/3 [Zea mays]	Metabolism	AQK86136	Zm00001d038252	Chr06	152420069	152431280	94	7e-34	3.63042	0.93	0.05	0.524858	ns	AQK86136	GRMZM2G020859	10673	-1.73121	0.301198	2.72106	6.58e-06	2.28e-05	DOWN
TRINITY_DN569_c0_g1_i1|m.3141	Unmapped (B)	PREDICTED: chlorophyll a-b binding protein 1D [Glycine max]	Metabolism	XP_006587015	..	unknown	unknown	unknown	99	2e-44	nt	nt	nt	nt	nt	unknown	No equivalent	nt	nt	nt	nt	nt	nt	nt
TRINITY_DN5470_c0_g1_i1|m.13534	Unmapped (B)	PREDICTED: fructokinase-1-like [Phoenix dactylifera]	Metabolism	XP_008790605	..	unknown	unknown	unknown	40	6e-06	nt	nt	nt	nt	nt	unknown	No equivalent	nt	nt	nt	nt	nt	nt	nt
TRINITY_DN3805_c0_g1_i1|m.15236	Unmapped (B)	PREDICTED: laccase-2-like [Pyrus x bretschneideri]	Metabolism	XP_009350642	..	unknown	unknown	unknown	70	2e-47	nt	nt	nt	nt	nt	unknown	No equivalent	nt	nt	nt	nt	nt	nt	nt
TRINITY_DN927_c0_g1_i1|m.1645	Unmapped (A)	PREDICTED: serine hydroxymethyltransferase, mitochondrial-like [Malus domestica]	Metabolism	XP_008384294	..	unknown	unknown	unknown	98	4e-65	nt	nt	nt	nt	nt	unknown	No equivalent	nt	nt	nt	nt	nt	nt	nt
TRINITY_DN827_c0_g1_i1|m.591	Unmapped (A)	Protein ALTERED XYLOGLUCAN 4-like [Dichanthelium oligosanthes]	Metabolism	OEL28198	..	unknown	unknown	unknown	88	2e-18	nt	nt	nt	nt	nt	unknown	No equivalent	nt	nt	nt	nt	nt	nt	nt
TRINITY_DN827_c0_g1_i1|m.591	Unmapped (A)	Protein ALTERED XYLOGLUCAN 4-like [Dichanthelium oligosanthes]	Metabolism	OEL28198	..	unknown	unknown	unknown	64	1e-11	nt	nt	nt	nt	nt	unknown	No equivalent	nt	nt	nt	nt	nt	nt	nt
TRINITY_DN12566_c0_g1_i2	Master Assembly	protein DA1-related 2 isoform X1 [Zea mays]	Metabolism	XP_008660302	Zm00001d047837	Chr09	142883238	142887039	98	0	3	-2.73	0.0003	6.63456	UP	unknown	No equivalent	nt	nt	nt	nt	nt	nt	nt
TRINITY_DN12566_c0_g1_i6	Master Assembly	protein DA1-related 2 isoform X1 [Zea mays]	Metabolism	XP_008660302	Zm00001d047837	Chr09	142883238	142887039	97	0	3	2.12	8e-06	0.230047	DOWN	unknown	No equivalent	nt	nt	nt	nt	nt	nt	nt
TRINITY_DN809_c0_g1_i1|m.577	Unmapped (A)	Protein FATTY ACID EXPORT 1 chloroplastic [Zea mays]	Metabolism	AQK44205	Zm00001d025663	Chr10	124340594	124346561	94	8e-34	nt	nt	nt	nt	nt	unknown	GRMZM2G173649	5967	-0.199275	0.870988	4.98279	0.349712	0.469683	ns
TRINITY_DN915_c0_g1_i1|m.1634	Unmapped (A)	Protein NRT1/ PTR FAMILY 2.13 [Dichanthelium oligosanthes]	Metabolism	OEL16316	..	unknown	unknown	unknown	71	9e-05	nt	nt	nt	nt	nt	unknown	No equivalent	nt	nt	nt	nt	nt	nt	nt
TRINITY_DN35324_c0_g1_i1	Master Assembly	Protein NRT1/ PTR FAMILY 8.1 [Zea mays]	Metabolism	AQK90254	Zm00001d008604	Chr08	14284242	14291436	92	0	5.21423	-0.99	0.002	1.98618	UP	AQK90254	GRMZM2G020484	7232	0.610093	1.52636	7.39982	0.00575959	0.0144578	UP
TRINITY_DN22327_c0_g1_i1	Master Assembly	protein RETICULATA-RELATED 1, chloroplastic [Zea mays]	Metabolism	AQK40028	Zm00001d023791	Chr10	20565829	20572826	84	9e-61	3.3268	0.97	0.05	0.510506	ns	unknown	No equivalent	nt	nt	nt	nt	nt	nt	nt
TRINITY_DN436_c0_g1_i1|m.373	Unmapped (A)	Protein S-acyltransferase 10 [Zea mays]	Metabolism	AQK54205	Zm00001d051421	Chr04	158017025	158018954	42	6e-08	nt	nt	nt	nt	nt	unknown	GRMZM2G080644	6788	0.0407135	1.02862	4.19976	0.858828	0.906173	ns
TRINITY_DN1778_c0_g1_i1	Master Assembly	putative beta-14-xylosyltransferase IRX10L [Zea mays]	Metabolism	ONM34944	Zm00001d042276	Chr03	158610655	158612902	93	4e-79	2.64242	-1.33	0.04	2.51403	UP	ONM34944	GRMZM5G898668	2291	1.0309	2.04329	4.65227	0.00340358	0.00890461	UP
TRINITY_DN2985_c0_g1_i1	Master Assembly	putative galacturonosyltransferase 10 [Zea mays]	Metabolism	ONM13239	Zm00001d002149	Chr02	6819751	6827540	84	6e-37	0.256444	3.33	0.001	0.0994421	DOWN	ONM13239	GRMZM2G063519	2582	0.0666511	1.04728	3.39934	0.801737	0.86424	ns
TRINITY_DN46037_c0_g1_i1	Master Assembly	putative helicase MAGATAMA 3 [Zea mays]	Metabolism	AQK62936	Zm00001d013274	Chr05	7548071	7559215	87	4e-19	-0.0284281	2.17	0.03	0.222211	DOWN	AQK62936	GRMZM2G171961	10258	-0.492099	0.71099	4.95157	0.0130946	0.0304105	DOWN
TRINITY_DN333_c0_g1_i1|m.9609	Unmapped (B)	pyruvate orthophosphate dikinase1 [Zea mays]	Metabolism	AQK85899	Zm00001d038163	Chr06	146179404	146189965	100	2e-35	nt	nt	nt	nt	nt	unknown	GRMZM2G306345	10561	-0.810791	0.570069	13.5896	0.000219845	0.000670152	DOWN
TRINITY_DN696_c0_g1_i1|m.13285	Unmapped (B)	pyruvate orthophosphate dikinase1 [Zea mays]	Metabolism	AQK85875	Zm00001d038163	Chr06	146179404	146189965	100	2e-84	nt	nt	nt	nt	nt	unknown	GRMZM2G306345	10561	-0.810791	0.570069	13.5896	0.000219845	0.000670152	DOWN
TRINITY_DN12897_c0_g4_i2	Master Assembly	rab escort protein 1 [Zea mays]	Metabolism	AQK89347	Zm00001d008269	Chr08	3592219	3601712	92	9e-127	3.21706	0.91	0.05	0.532185	ns	AQK89347	GRMZM5G868868	3017	-0.426949	0.743833	2.6092	0.136664	0.225692	ns
TRINITY_DN5521_c0_g1_i1|m.2036	Unmapped (B)	RecName: Full=Ferredoxin-5, chloroplastic; AltName: Full=Ferredoxin V; Short=Fd V; Flags: Precursor	Metabolism	P27789	Zm00001d035002	Chr06	1395899	1396315	100	4e-32	nt	nt	nt	nt	nt	unknown	No equivalent	nt	nt	nt	nt	nt	nt	nt
TRINITY_DN26432_c0_g1_i1	Master Assembly	rho GDP-dissociation inhibitor 1 [Zea mays]	Metabolism	AQK85519	Zm00001d038046	Chr06	145997008	145998593	94	6e-133	0.064131	2.29	0.05	0.204476	ns	AQK85519	No equivalent	nt	nt	nt	nt	nt	nt	nt
TRINITY_DN16201_c0_g1_i1	Master Assembly	S-adenosylmethionine synthetase 1 [Zea mays]	Metabolism	AQK91397	Zm00001d009146	Chr08	39524340	39526647	81	5e-81	7.67832	-1.97	2e-14	3.91768	UP	AQK91397	GRMZM2G054123	2325	0.992563	1.98972	7.26656	0.01233	0.0288469	UP
TRINITY_DN13725_c0_g1_i4	Both	sigma factor of plastid RNA polymerase [Zea mays]	Metabolism	AQK50661	Zm00001d049494	Chr04	32383217	32386961	86	0	6.6417	1	0.005	0.5	DOWN	AQK50661	GRMZM2G543629	4108	-0.722098	0.606215	7.47066	0.00101447	0.00287438	DOWN
TRINITY_DN13725_c0_g1_i7	Both	sigma factor of plastid RNA polymerase [Zea mays]	Metabolism	AQK50661	Zm00001d049494	Chr04	32383217	32386961	85	0	2.70468	1.26	0.01	0.417544	DOWN	AQK50661	GRMZM2G543629	4108	-0.722098	0.606215	7.47066	0.00101447	0.00287438	DOWN
TRINITY_DN13725_c0_g1_i7	Both	sigma factor of plastid RNA polymerase [Zea mays]	Metabolism	AQK50661	Zm00001d049494	Chr04	32383217	32386961	86	4e-103	2.70468	1.26	0.01	0.417544	DOWN	AQK50661	GRMZM2G543629	4108	-0.722098	0.606215	7.47066	0.00101447	0.00287438	DOWN
TRINITY_DN8286_c0_g1_i1	Master Assembly	sugar carrier protein C [Zea mays]	Metabolism	NP_001148007	Zm00001d021775	Chr07	157477245	157479675	97	0	8	-0.87	0.003	1.82766	UP	DAA63119	GRMZM5G801949	2430	-0.516326	0.69915	6.18915	0.0141284	0.0324791	DOWN
TRINITY_DN1502_c0_g1_i1	Master Assembly	telomerase reverse transcriptase catalytic subunit [Zea mays]	metabolism	AQL06528	Zm00001d047451	Chr09	130632201	130649980	93	3e-124	9.8764	0.63	0.04	0.646176	DOWN	AQL06528	No equivalent	nt	nt	nt	nt	nt	nt	nt
TRINITY_DN5514_c0_g1_i1|m.1876	Unmapped (B)	thiamine thiazole synthase 1, chloroplastic precursor [Zea mays]	Metabolism	NP_001105696	Zm00001d011183	Chr08	142217862	142219248	100	4e-42	nt	nt	nt	nt	nt	unknown	No equivalent	nt	nt	nt	nt	nt	nt	nt
TRINITY_DN12013_c0_g1_i4	Master Assembly	thioredoxin-like protein 4B [Zea mays]	Metabolism	NP_001147284	Zm00001d022164	Chr07	171491500	171498130	100	7e-103	4	0.93	0.02	0.524858	DOWN	unknown	No equivalent	nt	nt	nt	nt	nt	nt	nt
TRINITY_DN10387_c0_g1_i2	Master Assembly	Threonine endopeptidase [Zea mays]	Metabolism	AQK83616	Zm00001d037323	Chr06	121112271	121113696	92	0	5.79059	2.09	0.0007	0.234881	DOWN	AQK83616	GRMZM2G047720	1469	-1.09856	0.466982	8.28318	3.21e-05	0.00010542	DOWN
TRINITY_DN5099_c0_g1_i1	Master Assembly	undecaprenyl pyrophosphate synthetase [Zea mays]	Metabolism	AQK99319	Zm00001d012312	Chr08	172215664	172217156	94	7e-54	3.97982	-1.68	0.006	3.20428	UP	AQK99319	GRMZM2G146437	1576	-0.660954	0.63246	3.80839	0.0134046	0.0310246	DOWN
TRINITY_DN8371_c0_g1_i2	Master Assembly	V-type proton ATPase subunit e1 [Zea mays]	Metabolism	AQK80154	Zm00001d036018	Chr06	66392949	66397775	94	0	4.82772	-0.85	0.04	1.8025	UP	AQK80154	GRMZM2G131431	4851	0.172889	1.12731	5.74367	0.417692	0.53815	ns
TRINITY_DN1098_c0_g1_i1|m.9469	Unmapped (B)	Indeterminate domain 9 transcription factor IDD9 [Zea mays subsp. mays]	Transcription	AJF23770	Zm00001d026113	Chr10	137525111	137530608	98	2e-40	nt	nt	nt	nt	nt	unknown	GRMZM5G884137	5497	-0.616259	0.65236	5.39217	0.00443	0.0113619	DOWN
TRINITY_DN944_c0_g1_i1|m.1618	Unmapped (A)	Indeterminate domain 9 transcription factor IDD9 [Zea mays subsp. mays]	Transcription	AJF23770	Zm00001d026113	Chr10	137525111	137530608	98	6e-40	nt	nt	nt	nt	nt	unknown	GRMZM5G884137	5497	-0.616259	0.65236	5.39217	0.00443	0.0113619	DOWN
TRINITY_DN22413_c0_g1_i1	Master Assembly	MADS-box transcription factor 51 [Zea mays]	Transcription	ONM30154	Zm00001d039913	Chr03	19194748	19210804	80	9e-76	3.59027	0.96	0.01	0.514057	DOWN	ONM30154	GRMZM2G320549	14877	-0.0124727	0.991392	1.3682	0.982312	0.992108	ns
TRINITY_DN24465_c0_g1_i1	Master Assembly	MADS-box transcription factor 51 [Zea mays]	Transcription	ONM30154	Zm00001d039913	Chr03	19194748	19210804	91	4e-64	2.0535	1.36	0.02	0.389582	DOWN	ONM30154	GRMZM2G320549	14877	-0.0124727	0.991392	1.3682	0.982312	0.992108	ns
TRINITY_DN7324_c0_g1_i2	Master Assembly	pnFL-2 [Zea mays] ZIM-transcription factor 12	Transcription	ONM25271	Zm00001d006860	Chr02	218018545	218021082	93	0	6.2147	-1.93	2e-10	3.81055	UP	ONM25271	GRMZM2G101769	2615	-0.400998	0.757334	7.21553	0.111609	0.191031	ns
TRINITY_DN21919_c0_g1_i1	Both	putative HLH DNA-binding domain superfamily protein [Zea mays]	Transcription	AQK45460	Zm00001d026097	Chr10	138393420	138400044	92	2e-179	1.95915	1.3	0.03	0.406126	DOWN	AQK45460	GRMZM2G017414	6717	0.0367255	1.02578	5.72679	0.856753	0.904837	ns
TRINITY_DN303_c0_g1_i1|m.1121	Unmapped (A)	RNA polymerase sigma factor 1, partial [Zea mays]	Transcription	AAC78467	Zm00001d024507	Chr10	75590751	75594655	100	7e-32	nt	nt	nt	nt	nt	unknown	GRMZM2G006736	3904	-0.64356	0.640132	5.48205	0.00371208	0.00965442	DOWN
TRINITY_DN13383_c0_g1_i4	Master Assembly	Single-stranded nucleic acid binding R3H protein [Zea mays]	Transcription	ONM20860	Zm00001d005338	Chr02	170014476	170018582	79	5e-72	1.89067	-2.41	0.01	5.31474	UP	ONM20860	GRMZM2G103345	4471	-0.388275	0.764043	6.47655	0.0526404	0.102202	ns
TRINITY_DN19757_c0_g1_i1	Both	transcription factor bHLH30 (LOC8079506)[Sorghum bicolor]	Transcription	XM_002457083.2	..	Chr09	144091969	144094662	100	2e-151	0.2	-1.91	0.02	3.75809	UP	AQL07891	No equivalent	nt	nt	nt	nt	nt	nt	nt
TRINITY_DN768_c0_g1_i1|m.779	Unmapped (A)	Transcription factor bHLH68 [Zea mays]	Transcription	AQK44493	Zm00001d025752	Chr10	128391683	128395889	72	3e-28	nt	nt	nt	nt	nt	unknown	No equivalent	nt	nt	nt	nt	nt	nt	nt
TRINITY_DN34410_c0_g1_i1	Master Assembly	WRKY transcription factor [Zea mays]	Transcription	AQK45916	Zm00001d026252	Chr10	142052895	142054459	93	3e-110	1.66425	-1.39	0.02	2.62079	UP	AQK45916	GRMZM2G091331	1603	0.806923	1.74948	4.62848	0.000350953	0.0010489	UP
TRINITY_DN816_c0_g1_i1|m.7180	Unmapped (B)	40S ribosomal protein S3-1, partial [Noccaea caerulescens]	Translation	JAU88929	..	unknown	unknown	unknown	73	4e-44	nt	nt	nt	nt	nt	unknown	No equivalent	nt	nt	nt	nt	nt	nt	nt
TRINITY_DN816_c0_g1_i2|m.7181	Unmapped (B)	40S ribosomal protein S3-1, partial [Noccaea caerulescens]	Translation	JAU88929	..	unknown	unknown	unknown	74	1e-44	nt	nt	nt	nt	nt	unknown	No equivalent	nt	nt	nt	nt	nt	nt	nt
TRINITY_DN79_c0_g1_i1|m.1012	Unmapped (A)	40S Ribosomal protein SA family protein [Klebsormidium flaccidum]	Translation	GAQ80485	..	unknown	unknown	unknown	80	5e-51	nt	nt	nt	nt	nt	unknown	No equivalent	nt	nt	nt	nt	nt	nt	nt
TRINITY_DN12319_c0_g1_i2	Master Assembly	50S ribosomal protein L28 [Zea mays]	Translation	ACG35998	Zm00001d014155	Chr05	34329154	34330134	99	1e-60	5	1.1	0.0003	0.466516	DOWN	unknown	GRMZM2G042061	nt	nt	nt	nt	nt	nt	nt
TRINITY_DN10068_c0_g1_i2	Master Assembly	50S ribosomal protein L40 [Zea mays]	Translation	AQK89237	Zm00001d008228	Chr08	1976472	1977821	94	0	6.23612	1.21	8e-06	0.432269	DOWN	AQK89237	GRMZM2G157007	1400	-0.938205	0.521882	6.60016	0.000675857	0.0019526	DOWN
TRINITY_DN11258_c0_g1_i4	Master Assembly	60S ribosomal protein L32-1 [Zea mays]	Translation	ONM03143	Zm00001d049790	Chr04	44843621	44845888	93	8e-127	3.21553	-1.02	0.02	2.02792	UP	ONM03143	GRMZM2G155931	2328	-0.140516	0.907194	7.2538	0.571986	0.679793	ns
TRINITY_DN3392_c0_g1_i1|m.1465	Unmapped (B)	60S ribosomal protein L7A family protein [Klebsormidium flaccidum]	Translation	GAQ82738	..	unknown	unknown	unknown	49	8e-31	nt	nt	nt	nt	nt	unknown	No equivalent	nt	nt	nt	nt	nt	nt	nt
TRINITY_DN3515_c0_g1_i1|m.520	Unmapped (B)	60S ribosomal protein L8 [Anthurium amnicola]	Translation	JAT43573	..	unknown	unknown	unknown	83	3e-65	nt	nt	nt	nt	nt	unknown	No equivalent	nt	nt	nt	nt	nt	nt	nt
TRINITY_DN13995_c0_g1_i8	Master Assembly	Eukaryotic translation initiation factor 3 subunit E [Zea mays]	Translation	ONM20648	Zm00001d005238	Chr02	165152431	165155707	91	3e-131	-0.06	2.84	0.04	0.139661	DOWN	unknown	No equivalent	nt	nt	nt	nt	nt	nt	nt
TRINITY_DN3940_c0_g1_i1|m.12582	Unmapped (B)	PREDICTED: 40S ribosomal protein S20-1 [Oryza sativa Japonica Group]	Translation	XP_015614818	..	unknown	unknown	unknown	100	1e-41	nt	nt	nt	nt	nt	unknown	No equivalent	nt	nt	nt	nt	nt	nt	nt
TRINITY_DN665_c0_g1_i1|m.2095	Unmapped (A)	PREDICTED: 40S ribosomal protein S20-1 [Oryza sativa Japonica Group]	Translation	XP_015614818	..	unknown	unknown	unknown	100	4e-41	nt	nt	nt	nt	nt	unknown	No equivalent	nt	nt	nt	nt	nt	nt	nt
TRINITY_DN462_c0_g1_i1|m.4794	Unmapped (B)	PREDICTED: 60S ribosomal protein L4-1-like [Erythranthe guttata]	Translation	XP_012831933	..	unknown	unknown	unknown	80	2e-58	nt	nt	nt	nt	nt	unknown	No equivalent	nt	nt	nt	nt	nt	nt	nt
TRINITY_DN2609_c0_g1_i1|m.15465	Unmapped (B)	Receptor of activated protein kinase C 1A, component of 40S small ribosomal subunit [Ostreococcus lucimarinus CCE9901]	Translation	XP_001421096	..	unknown	unknown	unknown	80	1e-35	nt	nt	nt	nt	nt	unknown	No equivalent	nt	nt	nt	nt	nt	nt	nt
TRINITY_DN703_c0_g1_i1|m.745	Unmapped (A)	ribosomal protein S9 component of cytosolic 80S ribosome and 40S small subunit [Coccomyxa subellipsoidea C-169]	Translation	XP_005648482	..	unknown	unknown	unknown	84	3e-48	nt	nt	nt	nt	nt	unknown	No equivalent	nt	nt	nt	nt	nt	nt	nt
TRINITY_DN13547_c1_g1_i4	Master Assembly	polyubiquitin [Zea mays]	ubiquitin	AQK68671	Zm00001d053838	Chr04	242132524	242136885	91	4e-89	6.79861	-0.91	0.02	1.87905	UP	AQK68671	GRMZM2G419891	4361	-0.172656	0.887208	10.9703	0.416993	0.537458	ns
TRINITY_DN13547_c1_g1_i4	Master Assembly	polyubiquitin [Zea mays]	ubiquitin	AQK68671	Zm00001d053838	Chr04	242132524	242136885	91	1e-89	6.79861	-0.91	0.02	1.87905	UP	AQK68671	GRMZM2G419891	4361	-0.172656	0.887208	10.9703	0.416993	0.537458	ns
TRINITY_DN13547_c1_g1_i4	Master Assembly	polyubiquitin [Zea mays]	ubiquitin	AQK68671	Zm00001d053838	Chr04	242132524	242136885	93	1e-94	6.79861	-0.91	0.02	1.87905	UP	AQK68671	GRMZM2G419891	4361	-0.172656	0.887208	10.9703	0.416993	0.537458	ns
TRINITY_DN13547_c1_g1_i3	Both	polyubiquitin [Zea mays]	ubiquitin	AQK68671	Zm00001d053838	Chr04	242132524	242136885	86	1e-112	7.42117	-0.9	0.03	1.86607	UP	AQK68671	GRMZM2G419891	4361	-0.172656	0.887208	10.9703	0.416993	0.537458	ns
TRINITY_DN13547_c1_g1_i3	Both	polyubiquitin [Zea mays]	ubiquitin	AQK68671	Zm00001d053838	Chr04	242132524	242136885	86	1e-162	7.42117	-0.9	0.03	1.86607	UP	AQK68671	GRMZM2G419891	4361	-0.172656	0.887208	10.9703	0.416993	0.537458	ns
TRINITY_DN13547_c1_g1_i3	Both	polyubiquitin [Zea mays]	ubiquitin	AQK68671	Zm00001d053838	Chr04	242132524	242136885	87	5e-171	7.42117	-0.9	0.03	1.86607	UP	AQK68671	GRMZM2G419891	4361	-0.172656	0.887208	10.9703	0.416993	0.537458	ns
TRINITY_DN13547_c1_g1_i3	Both	polyubiquitin [Zea mays]	ubiquitin	AQK68671	Zm00001d053838	Chr04	242132524	242136885	88	2e-174	7.42117	-0.9	0.03	1.86607	UP	AQK68671	GRMZM2G419891	4361	-0.172656	0.887208	10.9703	0.416993	0.537458	ns
TRINITY_DN13547_c1_g1_i3	Both	polyubiquitin [Zea mays]	ubiquitin	AQK68671	Zm00001d053838	Chr04	242132524	242136885	89	0	7.42117	-0.9	0.03	1.86607	UP	AQK68671	GRMZM2G419891	4361	-0.172656	0.887208	10.9703	0.416993	0.537458	ns
TRINITY_DN13547_c1_g1_i3	Both	polyubiquitin [Zea mays]	ubiquitin	AQK68671	Zm00001d053838	Chr04	242132524	242136885	91	3e-48	7.42117	-0.9	0.03	1.86607	UP	AQK68671	GRMZM2G419891	4361	-0.172656	0.887208	10.9703	0.416993	0.537458	ns
TRINITY_DN13547_c1_g1_i3	Both	polyubiquitin [Zea mays]	ubiquitin	AQK68671	Zm00001d053838	Chr04	242132524	242136885	93	0	7.42117	-0.9	0.03	1.86607	UP	AQK68671	GRMZM2G419891	4361	-0.172656	0.887208	10.9703	0.416993	0.537458	ns
TRINITY_DN13547_c1_g1_i2	Both	polyubiquitin [Zea mays]	ubiquitin	AQK68671	Zm00001d053838	Chr04	242132524	242136885	86	1e-172	7.95898	-0.86	0.005	1.81504	UP	AQK68671	GRMZM2G419891	4361	-0.172656	0.887208	10.9703	0.416993	0.537458	ns
TRINITY_DN13547_c1_g1_i2	Both	polyubiquitin [Zea mays]	ubiquitin	AQK68671	Zm00001d053838	Chr04	242132524	242136885	86	1e-112	7.95898	-0.86	0.005	1.81504	UP	AQK68671	GRMZM2G419891	4361	-0.172656	0.887208	10.9703	0.416993	0.537458	ns
TRINITY_DN13547_c1_g1_i2	Both	polyubiquitin [Zea mays]	ubiquitin	AQK68671	Zm00001d053838	Chr04	242132524	242136885	86	1e-177	7.95898	-0.86	0.005	1.81504	UP	AQK68671	GRMZM2G419891	4361	-0.172656	0.887208	10.9703	0.416993	0.537458	ns
TRINITY_DN13547_c1_g1_i2	Both	polyubiquitin [Zea mays]	ubiquitin	AQK68671	Zm00001d053838	Chr04	242132524	242136885	86	2e-179	7.95898	-0.86	0.005	1.81504	UP	AQK68671	GRMZM2G419891	4361	-0.172656	0.887208	10.9703	0.416993	0.537458	ns
TRINITY_DN13547_c1_g1_i2	Both	polyubiquitin [Zea mays]	ubiquitin	AQK68671	Zm00001d053838	Chr04	242132524	242136885	87	0	7.95898	-0.86	0.005	1.81504	UP	AQK68671	GRMZM2G419891	4361	-0.172656	0.887208	10.9703	0.416993	0.537458	ns
TRINITY_DN13547_c1_g1_i2	Both	polyubiquitin [Zea mays]	ubiquitin	AQK68671	Zm00001d053838	Chr04	242132524	242136885	91	0	7.95898	-0.86	0.005	1.81504	UP	AQK68671	GRMZM2G419891	4361	-0.172656	0.887208	10.9703	0.416993	0.537458	ns
TRINITY_DN13547_c1_g1_i2	Both	polyubiquitin [Zea mays]	ubiquitin	AQK68671	Zm00001d053838	Chr04	242132524	242136885	93	2e-174	7.95898	-0.86	0.005	1.81504	UP	AQK68671	GRMZM2G419891	4361	-0.172656	0.887208	10.9703	0.416993	0.537458	ns
TRINITY_DN13547_c1_g1_i2	Both	polyubiquitin [Zea mays]	ubiquitin	AQK68671	Zm00001d053838	Chr04	242132524	242136885	93	4e-78	7.95898	-0.86	0.005	1.81504	UP	AQK68671	GRMZM2G419891	4361	-0.172656	0.887208	10.9703	0.416993	0.537458	ns
TRINITY_DN4529_c0_g1_i1|m.3827	Unmapped (B)	Polyubiquitin 11 [Zostera marina]	ubiquitin	KMZ73934	..	unknown	unknown	unknown	100	2e-57	nt	nt	nt	nt	nt	unknown	No equivalent	nt	nt	nt	nt	nt	nt	nt
TRINITY_DN4529_c0_g1_i1|m.3827	Unmapped (B)	Polyubiquitin 11 [Zostera marina]	ubiquitin	KMZ73934	..	unknown	unknown	unknown	97	3e-44	nt	nt	nt	nt	nt	unknown	No equivalent	nt	nt	nt	nt	nt	nt	nt
TRINITY_DN4187_c0_g1_i1|m.14936	Unmapped (B)	Polyubiquitin, partial [Noccaea caerulescens]	ubiquitin	JAU22157	..	unknown	unknown	unknown	98	1e-57	nt	nt	nt	nt	nt	unknown	No equivalent	nt	nt	nt	nt	nt	nt	nt
TRINITY_DN4187_c0_g1_i1|m.14936	Unmapped (B)	Polyubiquitin, partial [Noccaea caerulescens]	ubiquitin	JAU22157	..	unknown	unknown	unknown	95	0.005	nt	nt	nt	nt	nt	unknown	No equivalent	nt	nt	nt	nt	nt	nt	nt
TRINITY_DN485_c0_g1_i2|m.4943	Unmapped (B)	PREDICTED: ubiquitin [Brassica napus]	ubiquitin	XP_013745166	..	unknown	unknown	unknown	99	3e-50	nt	nt	nt	nt	nt	unknown	No equivalent	nt	nt	nt	nt	nt	nt	nt
TRINITY_DN3639_c0_g1_i1|m.14696	Unmapped (B)	PREDICTED: ubiquitin [Elaeis guineensis]	ubiquitin	XP_019708906	..	unknown	unknown	unknown	100	5e-40	nt	nt	nt	nt	nt	unknown	No equivalent	nt	nt	nt	nt	nt	nt	nt
TRINITY_DN11034_c0_g1_i1	Master Assembly	Putative ubiquitin family protein [Zea mays]	ubiquitin	AQK60488	Zm00001d053834	Chr04	242111156	242114341	88	1e-96	6.88553	-1.08	0.005	2.11404	UP	AQK60488	No equivalent	nt	nt	nt	nt	nt	nt	nt
TRINITY_DN11034_c0_g1_i1	Master Assembly	Putative ubiquitin family protein [Zea mays]	ubiquitin	AQK60488	Zm00001d053834	Chr04	242111156	242114341	90	4e-71	6.88553	-1.08	0.005	2.11404	UP	AQK60488	No equivalent	nt	nt	nt	nt	nt	nt	nt
TRINITY_DN12690_c0_g1_i4	Master Assembly	putative ubiquitin-like-specific protease 1B [Zea mays]	ubiquitin	AQK61399	Zm00001d012797	Chr05	50443	62268	83	2e-30	0.465506	1.8	0.02	0.287175	DOWN	AQK61399	GRMZM2G054678	13757	-0.674389	0.626597	6.50101	0.00128945	0.00360678	DOWN
TRINITY_DN240_c0_g1_i1|m.11825	Unmapped (B)	ubiquitin-like protein, partial [Vanilla planifolia]	ubiquitin	AEI29169	..	unknown	unknown	unknown	99	9e-43	nt	nt	nt	nt	nt	unknown	No equivalent	nt	nt	nt	nt	nt	nt	nt
TRINITY_DN12437_c0_g1_i1	Master Assembly	camouflage 1 [Zea mays]	unknown	AQK68731	Zm00001d015366	Chr05	86475220	86478975	94	0	4.26918	0.83	0.02	0.562529	DOWN	AQK68731	GRMZM2G026117	3960	-0.612246	0.654177	6.37256	0.0133781	0.030975	DOWN
TRINITY_DN12258_c1_g1_i2	Master Assembly	CCT motif family protein [Zea mays]	unknown	AQK63542	Zm00001d013443	Chr05	11710780	11712488	94	0	2.64626	1.21	0.009	0.432269	DOWN	AQK63542	GRMZM2G114137	1974	-0.015153	0.989552	5.81378	0.947858	0.968173	ns
TRINITY_DN14009_c0_g1_i20	Master Assembly	CCT motif family protein [Zea mays]	unknown	AQK92681.1	Zm00001d009773	Chr08	80505148	80507883	100	1e-132	3	2.92	6e-06	0.132127	DOWN	unknown	No equivalent	nt	nt	nt	nt	nt	nt	nt
TRINITY_DN13978_c1_g1_i21	Master Assembly	endoplasmin homolog [Zea mays]	unknown	AQK93018	Zm00001d009883	Chr08	87301378	87313130	77	3e-14	1.91737	-1.69	0.007	3.22657	UP	AQK93018	GRMZM5G820808	4522	-0.810507	0.570181	4.32842	0.00126347	0.00353841	DOWN
TRINITY_DN13978_c1_g1_i21	Master Assembly	endoplasmin homolog [Zea mays]	unknown	AQK93018	Zm00001d009883	Chr08	87301378	87313130	77	3e-54	1.91737	-1.69	0.007	3.22657	UP	AQK93018	GRMZM5G820808	4522	-0.810507	0.570181	4.32842	0.00126347	0.00353841	DOWN
TRINITY_DN13978_c1_g1_i21	Master Assembly	endoplasmin homolog [Zea mays]	unknown	AQK93018	Zm00001d009883	Chr08	87301378	87313130	82	2e-45	1.91737	-1.69	0.007	3.22657	UP	AQK93018	GRMZM5G820808	4522	-0.810507	0.570181	4.32842	0.00126347	0.00353841	DOWN
TRINITY_DN13978_c1_g1_i8	Master Assembly	endoplasmin homolog [Zea mays]	unknown	AQK93018	Zm00001d009883	Chr08	87301378	87313130	77	6e-14	3.45098	-1.11	0.02	2.15846	UP	AQK93018	GRMZM5G820808	4522	-0.810507	0.570181	4.32842	0.00126347	0.00353841	DOWN
TRINITY_DN13978_c1_g1_i8	Master Assembly	endoplasmin homolog [Zea mays]	unknown	AQK93018	Zm00001d009883	Chr08	87301378	87313130	77	6e-54	3.45098	-1.11	0.02	2.15846	UP	AQK93018	GRMZM5G820808	4522	-0.810507	0.570181	4.32842	0.00126347	0.00353841	DOWN
TRINITY_DN13978_c1_g1_i8	Master Assembly	endoplasmin homolog [Zea mays]	unknown	AQK93018	Zm00001d009883	Chr08	87301378	87313130	81	7e-33	3.45098	-1.11	0.02	2.15846	UP	AQK93018	GRMZM5G820808	4522	-0.810507	0.570181	4.32842	0.00126347	0.00353841	DOWN
TRINITY_DN13978_c1_g1_i8	Master Assembly	endoplasmin homolog [Zea mays]	unknown	AQK93018	Zm00001d009883	Chr08	87301378	87313130	82	4e-45	3.45098	-1.11	0.02	2.15846	UP	AQK93018	GRMZM5G820808	4522	-0.810507	0.570181	4.32842	0.00126347	0.00353841	DOWN
TRINITY_DN13978_c1_g1_i18	Master Assembly	endoplasmin homolog [Zea mays]	unknown	AQK93018	Zm00001d009883	Chr08	87301378	87313130	77	5e-54	4.96634	-0.87	0.01	1.82766	UP	AQK93018	GRMZM5G820808	4522	-0.810507	0.570181	4.32842	0.00126347	0.00353841	DOWN
TRINITY_DN13978_c1_g1_i18	Master Assembly	endoplasmin homolog [Zea mays]	unknown	AQK93018	Zm00001d009883	Chr08	87301378	87313130	81	7e-33	4.96634	-0.87	0.01	1.82766	UP	AQK93018	GRMZM5G820808	4522	-0.810507	0.570181	4.32842	0.00126347	0.00353841	DOWN
TRINITY_DN13978_c1_g1_i18	Master Assembly	endoplasmin homolog [Zea mays]	unknown	AQK93018	Zm00001d009883	Chr08	87301378	87313130	82	4e-45	4.96634	-0.87	0.01	1.82766	UP	AQK93018	GRMZM5G820808	4522	-0.810507	0.570181	4.32842	0.00126347	0.00353841	DOWN
TRINITY_DN13978_c1_g1_i18	Master Assembly	endoplasmin homolog [Zea mays] 40 S ribosomal protein?	unknown	AQK93018	Zm00001d009883	Chr08	87301378	87313130	77	5e-14	4.96634	-0.87	0.01	1.82766	UP	AQK93018	GRMZM5G820808	4522	-0.810507	0.570181	4.32842	0.00126347	0.00353841	DOWN
TRINITY_DN10264_c0_g1_i2	Master Assembly	FK506 binding protein [Zea mays]	unknown	AQK63565	Zm00001d013455	Chr05	12055276	12056486	94	0	5.21705	1.25	0.0004	0.420448	DOWN	AQK63565	GRMZM2G068963	1184	-0.863502	0.549617	6.79222	0.00054221	0.00158219	DOWN
TRINITY_DN13965_c4_g1_i7	Master Assembly	formin-like protein 5 [Zea mays]	unknown	ONM19979.1	Zm00001d005012	Chr02	153746620	153754081	94	5e-59	1.90671	1.52	0.01	0.348686	DOWN	unknown	No equivalent	nt	nt	nt	nt	nt	nt	nt
TRINITY_DN33135_c0_g1_i1	Master Assembly	formin-like protein 5 [Zea mays]	unknown	ONM19979.2	Zm00001d005012	Chr02	153746620	153754081	93	4e-21	1.2761	1.63	0.05	0.323088	ns	unknown	No equivalent	nt	nt	nt	nt	nt	nt	nt
TRINITY_DN13226_c0_g1_i1	Master Assembly	HCF106C precursor protein [Zea mays]	unknown	AQK43341	Zm00001d025267	Chr10	111824838	111828519	90	0	5.18974	0.86	0.02	0.550953	DOWN	AQK43341	GRMZM2G151529	3724	-0.523337	0.695761	5.01783	0.0277762	0.0591662	ns
TRINITY_DN6061_c0_g1_i1|m.3273	Unmapped (B)	hypothetical protein [Zea mays]	unknown	ACG30731	..	unknown	unknown	unknown	100	7e-09	nt	nt	nt	nt	nt	unknown	No equivalent	nt	nt	nt	nt	nt	nt	nt
TRINITY_DN882_c0_g1_i1|m.621	Unmapped (A)	hypothetical protein [Zea mays]	unknown	ACG48355	..	unknown	unknown	unknown	97	1e-07	nt	nt	nt	nt	nt	unknown	No equivalent	nt	nt	nt	nt	nt	nt	nt
TRINITY_DN16735_c0_g1_i1	Both	hypothetical protein [Zea mays]	unknown	ONM34567	Zm00001d042114	Chr03	151474798	151475769	91	3e-121	3.05763	-1.76	6e-06	3.38698	UP	ONM34567	GRMZM2G037452	1026	0.595186	1.51067	5.93469	0.021324	0.0468814	UP
TRINITY_DN20192_c0_g1_i1	Master Assembly	hypothetical protein [Zea mays]	unknown	unknown	Zm00001d049067	unknown	unknown	unknown	85	2e-63	2.04262	-1.62	0.008	3.07375	UP	unknown	No equivalent	nt	nt	nt	nt	nt	nt	nt
TRINITY_DN13955_c1_g1_i20	Master Assembly	hypothetical protein [Zea mays]	unknown	ACG31286	..	unknown	unknown	unknown	67	7e-09	2	-1.41	0.02	2.65737	UP	unknown	No equivalent	nt	nt	nt	nt	nt	nt	nt
TRINITY_DN13445_c0_g1_i5	Master Assembly	hypothetical protein [Zea mays]	unknown	AQK99212	Zm00001d012257	Chr08	171216718	171226043	92	5e-46	2.41495	-1.13	0.03	2.18859	UP	AQK99212	GRMZM2G148773	9148	-0.594676	0.662193	4.6175	0.0846978	0.152437	ns
TRINITY_DN42_c0_g1_i2	Master Assembly	hypothetical protein [Zea mays]	unknown	unknown	Zm00001d045476	unknown	unknown	unknown	83	3e-74	2.84501	-1.02	0.04	2.02792	UP	unknown	No equivalent	nt	nt	nt	nt	nt	nt	nt
TRINITY_DN26721_c0_g1_i1	Master Assembly	hypothetical protein [Zea mays]	unknown	AQL03449	Zm00001d045938	Chr09	47945117	47971768	90	5e-79	3.40929	-1.01	0.01	2.01391	UP	AQL03449	GRMZM2G052373	2888	-0.990911	0.50316	4.06717	1.24e-05	4.2e-05	DOWN
TRINITY_DN26721_c0_g1_i1	Master Assembly	hypothetical protein [Zea mays]	unknown	AQL03449	Zm00001d045938	Chr09	47945117	47971768	93	4e-15	3.40929	-1.01	0.01	2.01391	UP	AQL03449	GRMZM2G052373	2888	-0.990911	0.50316	4.06717	1.24e-05	4.2e-05	DOWN
TRINITY_DN13188_c0_g1_i4	Master Assembly	hypothetical protein [Zea mays]	unknown	ONM17440	Zm00001d003664	Chr02	53140745	53145188	94	2e-66	4.57303	-0.81	0.02	1.75321	UP	ONM17440	GRMZM2G329885	4507	0.327989	1.25526	6.02888	0.118756	0.201366	ns
TRINITY_DN13188_c0_g1_i4	Master Assembly	hypothetical protein [Zea mays]	unknown	ONM17440	Zm00001d003664	Chr02	53140745	53145188	94	2e-66	4.57303	-0.81	0.02	1.75321	UP	ONM17440	GRMZM2G329885	4507	0.327989	1.25526	6.02888	0.118756	0.201366	ns
TRINITY_DN13970_c0_g3_i1	Master Assembly	hypothetical protein [Zea mays]	unknown	AQK65313	Zm00001d014135	Chr05	33669397	33672106	92	1e-53	4.40549	0.79	0.04	0.578344	DOWN	AQK65313	GRMZM2G082906	1606	-0.333352	0.79369	4.90608	0.117047	0.198828	ns
TRINITY_DN12483_c0_g2_i1	Master Assembly	hypothetical protein [Zea mays]	unknown	ONM03755	Zm00001d031843	Chr01	203676257	203677108	88	3e-33	3.91711	0.81	0.04	0.570382	DOWN	ONM03755	GRMZM2G004191	2295	-0.179568	0.882968	2.74968	0.529707	0.642746	ns
TRINITY_DN24626_c0_g1_i1	Master Assembly	hypothetical protein [Zea mays]	unknown	ONL95715	Zm00001d028339	Chr01	31208608	31218917	82	3e-62	3.94692	0.93	0.01	0.524858	DOWN	ONL95715	GRMZM2G072088	10222	-0.027403	0.981185	5.59122	0.895532	0.931775	ns
TRINITY_DN13286_c0_g1_i4	Master Assembly	hypothetical protein [Zea mays]	unknown	ONL99483	Zm00001d029722	Chr01	84139123	84145156	92	2e-10	4.06921	0.98	0.03	0.50698	DOWN	ONL99483	GRMZM2G125304	7538	-0.608357	0.655943	6.79287	0.00488687	0.0124464	DOWN
TRINITY_DN22233_c0_g1_i1	Master Assembly	hypothetical protein [Zea mays]	unknown	ONM19429	Zm00001d004690	Chr02	131371138	131371917	90	1e-22	1.2028	1.31	0.04	0.403321	DOWN	ONM19429	GRMZM2G082714	1178	0.0514671	1.03632	1.78614	0.921251	0.950012	ns
TRINITY_DN13466_c0_g1_i2	Master Assembly	hypothetical protein [Zea mays]	unknown	unknown	Zm00001d038582	unknown	unknown	unknown	92	0	4.12414	1.44	0.0005	0.368567	DOWN	unknown	No equivalent	nt	nt	nt	nt	nt	nt	nt
TRINITY_DN13445_c0_g1_i7	Master Assembly	hypothetical protein [Zea mays]	unknown	AQK99212	Zm00001d012257	Chr08	171216718	171226043	92	6e-46	2.34594	2.25	0.005	0.210224	DOWN	AQK99212	GRMZM2G148773	9148	-0.594676	0.662193	4.6175	0.0846978	0.152437	ns
TRINITY_DN13835_c1_g2_i3	Master Assembly	hypothetical protein [Zea mays]	unknown	ONM03382	Zm00001d031660	Chr01	197840680	197849444	85	4e-157	-0.314822	6.25	0.003	0.013139	DOWN	ONM03382	GRMZM2G138425	8313	-0.228779	0.853357	5.94361	0.264553	0.379141	ns
TRINITY_DN41_c0_g1_i1|m.904	Unmapped (A)	hypothetical protein BAE44_0014613 [Dichanthelium oligosanthes]	unknown	OEL24367	..	unknown	unknown	unknown	39	0.003	nt	nt	nt	nt	nt	unknown	No equivalent	nt	nt	nt	nt	nt	nt	nt
TRINITY_DN32513_c0_g1_i1	Both	hypothetical protein BVRB_042430; partial [Beta vulgaris subsp. vulgaris]	unknown	KMS64810	..	unknown	unknown	unknown	57	2e-05	2	-4.11	2e-12	17.2677	UP	unknown	No equivalent	nt	nt	nt	nt	nt	nt	nt
TRINITY_DN675_c0_g1_i1|m.2113	Unmapped (A)	hypothetical protein Csa_6G445175 [Cucumis sativus]	unknown	KGN48152	..	unknown	unknown	unknown	55	3e-17	nt	nt	nt	nt	nt	unknown	No equivalent	nt	nt	nt	nt	nt	nt	nt
TRINITY_DN220_c0_g1_i2|m.1799	Unmapped (A)	hypothetical protein GA_TR19271_c0_g1_i1_g.62644, partial [Noccaea caerulescens]	unknown	JAU23678	..	unknown	unknown	unknown	69	1e-32	nt	nt	nt	nt	nt	unknown	No equivalent	nt	nt	nt	nt	nt	nt	nt
TRINITY_DN220_c0_g1_i4|m.1806	Unmapped (A)	hypothetical protein GA_TR19271_c0_g1_i1_g.62644, partial [Noccaea caerulescens]	unknown	JAU23678	..	unknown	unknown	unknown	79	2e-23	nt	nt	nt	nt	nt	unknown	No equivalent	nt	nt	nt	nt	nt	nt	nt
TRINITY_DN35_c0_g1_i1|m.1050	Unmapped (A)	hypothetical protein GA_TR7912_c1_g1_i1_g.25584, partial [Noccaea caerulescens]	unknown	JAU08974	..	unknown	unknown	unknown	41	8e-05	nt	nt	nt	nt	nt	unknown	No equivalent	nt	nt	nt	nt	nt	nt	nt
TRINITY_DN281_c0_g1_i1|m.1962	Unmapped (A)	hypothetical protein GA_TR8221_c0_g1_i1_g.26592, partial [Noccaea caerulescens]	unknown	JAU09906	..	unknown	unknown	unknown	45	8e-06	nt	nt	nt	nt	nt	unknown	No equivalent	nt	nt	nt	nt	nt	nt	nt
TRINITY_DN449_c0_g1_i1|m.239	Unmapped (A)	hypothetical protein GA_TR8221_c0_g1_i1_g.26592, partial [Noccaea caerulescens]	unknown	JAU09906	..	unknown	unknown	unknown	49	1e-09	nt	nt	nt	nt	nt	unknown	No equivalent	nt	nt	nt	nt	nt	nt	nt
TRINITY_DN2934_c0_g1_i1|m.13016	Unmapped (B)	hypothetical protein GLYMA_16G028800 [Glycine max]	unknown	KRH06533	..	unknown	unknown	unknown	64	6e-22	nt	nt	nt	nt	nt	unknown	No equivalent	nt	nt	nt	nt	nt	nt	nt
TRINITY_DN523_c0_g1_i1|m.166	Unmapped (A)	hypothetical protein LC_TR2636_c11_g1_i1_g.8998, partial [Noccaea caerulescens]	unknown	JAU43961	..	unknown	unknown	unknown	71	2e-36	nt	nt	nt	nt	nt	unknown	No equivalent	nt	nt	nt	nt	nt	nt	nt
TRINITY_DN990_c0_g1_i1|m.1733	Unmapped (A)	hypothetical protein LE_TR11712_c0_g1_i1_g.38412, partial [Noccaea caerulescens]	unknown	JAU73831	..	unknown	unknown	unknown	49	3e-14	nt	nt	nt	nt	nt	unknown	No equivalent	nt	nt	nt	nt	nt	nt	nt
TRINITY_DN990_c0_g1_i2|m.1735	Unmapped (A)	hypothetical protein LE_TR11712_c0_g1_i1_g.38412, partial [Noccaea caerulescens]	unknown	JAU73831	..	unknown	unknown	unknown	48	8e-15	nt	nt	nt	nt	nt	unknown	No equivalent	nt	nt	nt	nt	nt	nt	nt
TRINITY_DN689_c0_g1_i1|m.2201	Unmapped (A)	hypothetical protein LE_TR1209_c0_g1_i1_g.3131, partial [Noccaea caerulescens]	unknown	JAU75215	..	unknown	unknown	unknown	54	4e-07	nt	nt	nt	nt	nt	unknown	No equivalent	nt	nt	nt	nt	nt	nt	nt
TRINITY_DN67_c0_g1_i1|m.883	Unmapped (A)	hypothetical protein LE_TR14379_c0_g1_i1_g.45562, partial [Noccaea caerulescens]	unknown	JAU54570	..	unknown	unknown	unknown	49	7e-05	nt	nt	nt	nt	nt	unknown	No equivalent	nt	nt	nt	nt	nt	nt	nt
TRINITY_DN848_c0_g1_i1|m.422	Unmapped (A)	hypothetical protein LE_TR19268_c0_g1_i1_g.61701, partial [Noccaea caerulescens]	unknown	JAU53817	..	unknown	unknown	unknown	39	0.001	nt	nt	nt	nt	nt	unknown	No equivalent	nt	nt	nt	nt	nt	nt	nt
TRINITY_DN103_c0_g1_i1|m.1490	Unmapped (A)	hypothetical protein LE_TR4279_c0_g1_i1_g.14007, partial [Noccaea caerulescens]	unknown	JAU59768	..	unknown	unknown	unknown	48	1e-12	nt	nt	nt	nt	nt	unknown	No equivalent	nt	nt	nt	nt	nt	nt	nt
TRINITY_DN461_c0_g1_i1|m.347	Unmapped (A)	hypothetical protein LR48_Vigan06g101100 [Vigna angularis]	unknown	KOM45705	..	unknown	unknown	unknown	58	6e-17	nt	nt	nt	nt	nt	unknown	No equivalent	nt	nt	nt	nt	nt	nt	nt
TRINITY_DN954_c0_g1_i1|m.1611	Unmapped (A)	hypothetical protein MP_TR11143_c0_g1_i1_g.33573, partial [Noccaea caerulescens]	unknown	JAU82286	..	unknown	unknown	unknown	42	1e-07	nt	nt	nt	nt	nt	unknown	No equivalent	nt	nt	nt	nt	nt	nt	nt
TRINITY_DN483_c0_g1_i1|m.362	Unmapped (A)	hypothetical protein MP_TR7759_c0_g1_i1_g.22033, partial [Noccaea caerulescens]	unknown	JAU99948	..	unknown	unknown	unknown	45	3e-11	nt	nt	nt	nt	nt	unknown	No equivalent	nt	nt	nt	nt	nt	nt	nt
TRINITY_DN370_c0_g1_i1|m.9590	Unmapped (B)	hypothetical protein OsI_11203 [Oryza sativa Indica Group]	unknown	EAY89670	..	unknown	unknown	unknown	65	0.002	nt	nt	nt	nt	nt	unknown	No equivalent	nt	nt	nt	nt	nt	nt	nt
TRINITY_DN11949_c0_g1_i5	Master Assembly	hypothetical protein PAHAL_C00555; partial [Panicum hallii]	unknown	PAN16187	..	unknown	unknown	unknown	84	3e-80	5	-1.15	0.01	2.21914	UP	unknown	No equivalent	nt	nt	nt	nt	nt	nt	nt
TRINITY_DN763_c0_g1_i1|m.854	Unmapped (A)	hypothetical protein POPTR_0001s45830g [Populus trichocarpa]	unknown	XP_002298985	..	unknown	unknown	unknown	45	1e-06	nt	nt	nt	nt	nt	unknown	No equivalent	nt	nt	nt	nt	nt	nt	nt
TRINITY_DN14031_c0_g1_i11	Master Assembly	hypothetical protein SETIT_000911mg [Setaria italica]	unknown	KQL07844	..	unknown	unknown	unknown	92	2e-166	3	7.66	2e-08	0.00494436	DOWN	unknown	No equivalent	nt	nt	nt	nt	nt	nt	nt
TRINITY_DN455_c0_g1_i1|m.413	Unmapped (A)	hypothetical protein SETIT_0360912mg [Setaria italica]	unknown	KQK92612	..	unknown	unknown	unknown	96	4e-48	nt	nt	nt	nt	nt	unknown	No equivalent	nt	nt	nt	nt	nt	nt	nt
TRINITY_DN4069_c0_g1_i1|m.5199	Unmapped (B)	hypothetical protein SORBI_003G029600 [Sorghum bicolor]	unknown	KXG31609	..	unknown	unknown	unknown	68	3e-14	nt	nt	nt	nt	nt	unknown	No equivalent	nt	nt	nt	nt	nt	nt	nt
TRINITY_DN125_c0_g1_i1|m.1387	Unmapped (A)	hypothetical protein SORBI_009G142200 [Sorghum bicolor]	unknown	KXG22031	..	unknown	unknown	unknown	83	9e-20	nt	nt	nt	nt	nt	unknown	No equivalent	nt	nt	nt	nt	nt	nt	nt
TRINITY_DN125_c0_g1_i2|m.1393	Unmapped (A)	hypothetical protein SORBI_009G142200 [Sorghum bicolor]	unknown	KXG22031	..	unknown	unknown	unknown	83	9e-20	nt	nt	nt	nt	nt	unknown	No equivalent	nt	nt	nt	nt	nt	nt	nt
TRINITY_DN31347_c0_g1_i1	Both	hypothetical protein SORBI_3001G366100 [Sorghum bicolor]	unknown	OQU92564	..	unknown	unknown	unknown	83	1e-62	6	-1.39	2e-06	2.62079	UP	unknown	No equivalent	nt	nt	nt	nt	nt	nt	nt
TRINITY_DN1629_c0_g1_i1|m.8841	Unmapped (B)	hypothetical protein SORBIDRAFT_01g037483 [Sorghum bicolor]	unknown	XP_002467980	..	unknown	unknown	unknown	97	0	nt	nt	nt	nt	nt	unknown	No equivalent	nt	nt	nt	nt	nt	nt	nt
TRINITY_DN313_c0_g1_i1|m.1288	Unmapped (A)	hypothetical protein SORBIDRAFT_01g037483 [Sorghum bicolor]	unknown	XP_002467980	..	unknown	unknown	unknown	97	0	nt	nt	nt	nt	nt	unknown	No equivalent	nt	nt	nt	nt	nt	nt	nt
TRINITY_DN5488_c0_g1_i1|m.13565	Unmapped (B)	hypothetical protein SORBIDRAFT_01g037483 [Sorghum bicolor]	unknown	XP_002467980	..	unknown	unknown	unknown	98	9e-163	nt	nt	nt	nt	nt	unknown	No equivalent	nt	nt	nt	nt	nt	nt	nt
TRINITY_DN604_c0_g1_i1|m.2082	Unmapped (A)	hypothetical protein SORBIDRAFT_01g037483 [Sorghum bicolor]	unknown	XP_002467980	..	unknown	unknown	unknown	98	1e-150	nt	nt	nt	nt	nt	unknown	No equivalent	nt	nt	nt	nt	nt	nt	nt
TRINITY_DN5601_c0_g1_i1|m.4426	Unmapped (B)	hypothetical protein SORBIDRAFT_03g041490 [Sorghum bicolor]	unknown	XP_002458852	..	unknown	unknown	unknown	89	2e-69	nt	nt	nt	nt	nt	unknown	No equivalent	nt	nt	nt	nt	nt	nt	nt
TRINITY_DN71_c0_g1_i1|m.1055	Unmapped (A)	hypothetical protein SORBIDRAFT_03g041490 [Sorghum bicolor]	unknown	XP_002458852	..	unknown	unknown	unknown	90	7e-55	nt	nt	nt	nt	nt	unknown	No equivalent	nt	nt	nt	nt	nt	nt	nt
TRINITY_DN71_c0_g1_i2|m.1056	Unmapped (A)	hypothetical protein SORBIDRAFT_03g041490 [Sorghum bicolor]	unknown	XP_002458852	..	unknown	unknown	unknown	90	7e-55	nt	nt	nt	nt	nt	unknown	No equivalent	nt	nt	nt	nt	nt	nt	nt
TRINITY_DN192_c0_g1_i1|m.1312	Unmapped (A)	hypothetical protein SORBIDRAFT_06g001580 [Sorghum bicolor]	unknown	XP_002446089	..	unknown	unknown	unknown	85	1e-97	nt	nt	nt	nt	nt	unknown	No equivalent	nt	nt	nt	nt	nt	nt	nt
TRINITY_DN759_c0_g1_i1|m.7990	Unmapped (B)	hypothetical protein SORBIDRAFT_06g001580 [Sorghum bicolor]	unknown	XP_002446089	..	unknown	unknown	unknown	86	1e-98	nt	nt	nt	nt	nt	unknown	No equivalent	nt	nt	nt	nt	nt	nt	nt
TRINITY_DN860_c0_g1_i1|m.541	Unmapped (A)	hypothetical protein SORBIDRAFT_07g004510 [Sorghum bicolor]	unknown	XP_002445126	..	unknown	unknown	unknown	87	6e-88	nt	nt	nt	nt	nt	unknown	No equivalent	nt	nt	nt	nt	nt	nt	nt
TRINITY_DN12847_c0_g1_i6	Master Assembly	hypothetical protein ZEAMMB73_Zm00001d003143 [Zea mays]	unknown	ONM16211	Zm00001d003143	unknown	unknown	unknown	91	7e-121	0.567401	7.15	0.0004	0.00704102	DOWN	unknown	No equivalent	nt	nt	nt	nt	nt	nt	nt
TRINITY_DN12847_c0_g1_i6	Master Assembly	hypothetical protein ZEAMMB73_Zm00001d003143 [Zea mays]	unknown	ONM16212	Zm00001d003143	unknown	unknown	unknown	94	2e-17	0.567401	7.15	0.0004	0.00704102	DOWN	unknown	No equivalent	nt	nt	nt	nt	nt	nt	nt
TRINITY_DN43926_c0_g1_i1	Master Assembly	hypothetical protein ZEAMMB73_Zm00001d009085 [Zea mays]	unknown	AQK91319	Zm00001d009085	Chr08	35563993	35571459	100	3e-29	7	1.14	1e-05	0.45376	DOWN	AQK91319	GRMZM2G406715	9020	-0.308442	0.807514	3.43203	0.214433	0.321749	ns
TRINITY_DN7644_c0_g1_i3	Master Assembly	hypothetical protein ZEAMMB73_Zm00001d021568 [Zea mays]	unknown	ONM57527	Zm00001d021568	unknown	unknown	unknown	98	3e-35	3	-1.29	0.002	2.44528	UP	unknown	No equivalent	nt	nt	nt	nt	nt	nt	nt
TRINITY_DN949_c0_g1_i1|m.1647	Unmapped (A)	hypothetical protein ZEAMMB73_Zm00001d025253 [Zea mays]	unknown	AQK43314	..	unknown	unknown	unknown	69	2e-61	nt	nt	nt	nt	nt	unknown	No equivalent	nt	nt	nt	nt	nt	nt	nt
TRINITY_DN702_c0_g1_i1|m.668	Unmapped (A)	hypothetical protein ZEAMMB73_Zm00001d044025 [Zea mays]	unknown	ONM39753	..	Chr03	217133388	217148237	89	2e-19	nt	nt	nt	nt	nt	ONM39753	No equivalent	nt	nt	nt	nt	nt	nt	nt
TRINITY_DN834_c0_g1_i1|m.559	Unmapped (A)	hypothetical protein ZeamMp074 (mitochondrion) [Zea mays subsp. mays]	unknown	YP_588336	..	unknown	unknown	unknown	74	6e-15	nt	nt	nt	nt	nt	unknown	No equivalent	nt	nt	nt	nt	nt	nt	nt
TRINITY_DN441_c0_g1_i1|m.337	Unmapped (A)	hypothetical protein ZOSMA_461G00010 [Zostera marina]	unknown	KMZ62450	..	unknown	unknown	unknown	36	3e-07	nt	nt	nt	nt	nt	unknown	No equivalent	nt	nt	nt	nt	nt	nt	nt
TRINITY_DN13929_c0_g1_i9	Master Assembly	insulin-degrading enzyme-like 1, peroxisomal [Zea mays]	unknown	ONM37353	Zm00001d043274	Chr03	194032297	194092833	93	0	1.46487	-1.56	0.005	2.94854	UP	ONM37353	GRMZM2G054905	61440	-0.76784	0.587296	6.49968	0.00371169	0.00965425	DOWN
TRINITY_DN31909_c0_g1_i1	Master Assembly	LOB domain-containing protein 16 [Zea mays]	unknown	AQK55396	Zm00001d051891	Chr04	173818577	173819660	86	5e-80	1.22773	1.68	0.007	0.312083	DOWN	AQK55396	No equivalent	nt	nt	nt	nt	nt	nt	nt
TRINITY_DN38_c0_g1_i2|m.915	Unmapped (A)	LOW QUALITY PROTEIN: uncharacterized protein LOC109939299 [Zea mays]	unknown	XP_020397089	..	unknown	unknown	unknown	68	0.0004	nt	nt	nt	nt	nt	unknown	No equivalent	nt	nt	nt	nt	nt	nt	nt
TRINITY_DN1308_c0_g1_i1	Master Assembly	neurofilament heavy polypeptide [Zea mays]	unknown	ONL97990	Zm00001d029126	Chr01	59132630	59134681	77	2e-06	6.51019	0.95	0.002	0.517632	DOWN	ONL97990	GRMZM2G075502	2084	-0.684801	0.622092	8.49209	0.0051873	0.0131434	DOWN
TRINITY_DN1308_c0_g2_i1	Master Assembly	neurofilament heavy polypeptide [Zea mays]	unknown	ONL97990	Zm00001d029126	Chr01	59132630	59134681	78	5e-29	6.9702	0.99	0.007	0.503478	DOWN	ONL97990	GRMZM2G075502	2084	-0.684801	0.622092	8.49209	0.0051873	0.0131434	DOWN
TRINITY_DN1308_c0_g2_i1	Master Assembly	neurofilament heavy polypeptide [Zea mays]	unknown	ONL97990	Zm00001d029126	Chr01	59132630	59134681	78	9e-22	6.9702	0.99	0.007	0.503478	DOWN	ONL97990	GRMZM2G075502	2084	-0.684801	0.622092	8.49209	0.0051873	0.0131434	DOWN
TRINITY_DN1308_c0_g2_i1	Master Assembly	neurofilament heavy polypeptide [Zea mays]	unknown	ONL97990	Zm00001d029126	Chr01	59132630	59134681	82	9e-12	6.9702	0.99	0.007	0.503478	DOWN	ONL97990	GRMZM2G075502	2084	-0.684801	0.622092	8.49209	0.0051873	0.0131434	DOWN
TRINITY_DN1308_c0_g2_i1	Master Assembly	neurofilament heavy polypeptide [Zea mays]	unknown	ONL97990	Zm00001d029126	Chr01	59132630	59134681	84	7e-18	6.9702	0.99	0.007	0.503478	DOWN	ONL97990	GRMZM2G075502	2084	-0.684801	0.622092	8.49209	0.0051873	0.0131434	DOWN
TRINITY_DN220_c0_g1_i1|m.1797	Unmapped (A)	Os03g0718150, partial [Oryza sativa Japonica Group]	unknown	BAS86095	..	unknown	unknown	unknown	72	2e-36	nt	nt	nt	nt	nt	unknown	No equivalent	nt	nt	nt	nt	nt	nt	nt
TRINITY_DN171_c0_g1_i1|m.10226	Unmapped (B)	Os03g0801600, partial [Oryza sativa Japonica Group]	unknown	BAS86895	..	unknown	unknown	unknown	71	4e-22	nt	nt	nt	nt	nt	unknown	No equivalent	nt	nt	nt	nt	nt	nt	nt
TRINITY_DN527_c0_g1_i1|m.56	Unmapped (A)	Os04g0633950 [Oryza sativa Japonica Group]	unknown	BAS91198	..	unknown	unknown	unknown	51	1e-07	nt	nt	nt	nt	nt	unknown	No equivalent	nt	nt	nt	nt	nt	nt	nt
TRINITY_DN905_c0_g1_i1|m.1708	Unmapped (A)	Os07g0102150, partial [Oryza sativa Japonica Group]	unknown	BAS99686	..	unknown	unknown	unknown	60	7e-13	nt	nt	nt	nt	nt	unknown	No equivalent	nt	nt	nt	nt	nt	nt	nt
TRINITY_DN3147_c0_g1_i2	Both	OSJNBa0043A12.15-like protein [Zea mays]	unknown	AQK47086	Zm00001d026560	Chr10	148129450	148133915	94	4e-31	7.05097	0.97	0.0005	0.510506	DOWN	AQK47086	GRMZM2G179518	4465	-0.713722	0.609745	6.54071	0.00393523	0.0101827	DOWN
TRINITY_DN28852_c0_g1_i1	Master Assembly	p8MTCP1 [Zea mays]	unknown	ONM07795	Zm00001d033535	Chr01	266247969	266251708	91	2e-69	1.20234	1.56	0.02	0.339151	DOWN	ONM07795	GRMZM2G028379	3939	-0.0679793	0.953973	5.58362	0.754049	0.827535	ns
TRINITY_DN12193_c0_g1_i2	Master Assembly	Polyadenylate-binding protein RBP47B [Zea mays]	unknown	AQK71900	Zm00001d016897	Chr05	179615162	179621614	94	0	4.00025	0.85	0.02	0.554785	DOWN	unknown	No equivalent	nt	nt	nt	nt	nt	nt	nt
TRINITY_DN14003_c2_g1_i10	Master Assembly	Polyadenylate-binding protein-interacting protein 3 [Zea mays]	unknown	AQK70937	Zm00001d016496	Chr05	164787246	164801706	92	7e-58	0.6026	-7.51	0.0005	182.278	UP	AQK70937	GRMZM5G829738	14040	-0.146108	0.903685	5.56531	0.513465	0.628012	ns
TRINITY_DN13985_c2_g3_i1	Master Assembly	Polyadenylate-binding protein-interacting protein 3 [Zea mays]	unknown	AQK70937	Zm00001d016496	Chr05	164787246	164801706	91	1e-95	4.24235	0.85	0.05	0.554785	ns	AQK70937	GRMZM5G829738	14040	-0.146108	0.903685	5.56531	0.513465	0.628012	ns
TRINITY_DN13957_c1_g2_i1	Master Assembly	Polyadenylate-binding protein-interacting protein 3 [Zea mays]	unknown	AQK70937	Zm00001d016496	Chr05	164787246	164801706	92	2e-18	4.91602	0.91	0.01	0.532185	DOWN	AQK70937	GRMZM5G829738	14040	-0.146108	0.903685	5.56531	0.513465	0.628012	ns
TRINITY_DN14003_c2_g1_i26	Master Assembly	Polyadenylate-binding protein-interacting protein 3 [Zea mays]	unknown	AQK70937	Zm00001d016496	Chr05	164787246	164801706	94	6e-74	2.04851	1.2	0.04	0.435275	DOWN	AQK70937	GRMZM5G829738	14040	-0.146108	0.903685	5.56531	0.513465	0.628012	ns
TRINITY_DN14003_c2_g1_i18	Master Assembly	Polyadenylate-binding protein-interacting protein 3 [Zea mays]	unknown	AQK70937	Zm00001d016496	Chr05	164787246	164801706	94	6e-74	2.6338	1.73	0.0005	0.301452	DOWN	AQK70937	GRMZM5G829738	14040	-0.146108	0.903685	5.56531	0.513465	0.628012	ns
TRINITY_DN1294_c0_g1_i1|m.299	Unmapped (B)	predicted protein [Hordeum vulgare subsp. vulgare]	unknown	BAJ93702	..	unknown	unknown	unknown	84	3e-34	nt	nt	nt	nt	nt	unknown	No equivalent	nt	nt	nt	nt	nt	nt	nt
TRINITY_DN1949_c0_g1_i1|m.11446	Unmapped (B)	predicted protein [Hordeum vulgare subsp. vulgare]	unknown	BAJ96087	..	unknown	unknown	unknown	99	6e-50	nt	nt	nt	nt	nt	unknown	No equivalent	nt	nt	nt	nt	nt	nt	nt
TRINITY_DN227_c0_g1_i1|m.11782	Unmapped (B)	predicted protein [Hordeum vulgare subsp. vulgare]	unknown	BAJ96848	..	unknown	unknown	unknown	89	1e-41	nt	nt	nt	nt	nt	unknown	No equivalent	nt	nt	nt	nt	nt	nt	nt
TRINITY_DN245_c0_g1_i1|m.1772	Unmapped (A)	predicted protein [Hordeum vulgare subsp. vulgare]	unknown	BAK00513	..	unknown	unknown	unknown	83	5e-28	nt	nt	nt	nt	nt	unknown	No equivalent	nt	nt	nt	nt	nt	nt	nt
TRINITY_DN3787_c0_g1_i1|m.10949	Unmapped (B)	predicted protein [Hordeum vulgare subsp. vulgare]	unknown	BAJ94184	..	unknown	unknown	unknown	88	1e-41	nt	nt	nt	nt	nt	unknown	No equivalent	nt	nt	nt	nt	nt	nt	nt
TRINITY_DN4288_c0_g1_i1|m.15167	Unmapped (B)	predicted protein [Hordeum vulgare subsp. vulgare]	unknown	BAK05398	..	unknown	unknown	unknown	92	6e-42	nt	nt	nt	nt	nt	unknown	No equivalent	nt	nt	nt	nt	nt	nt	nt
TRINITY_DN6038_c0_g1_i1|m.3431	Unmapped (B)	predicted protein [Hordeum vulgare subsp. vulgare]	unknown	BAK02581	..	unknown	unknown	unknown	74	2e-21	nt	nt	nt	nt	nt	unknown	No equivalent	nt	nt	nt	nt	nt	nt	nt
TRINITY_DN867_c0_g1_i1|m.6817	Unmapped (B)	predicted protein [Hordeum vulgare subsp. vulgare]	unknown	BAK00960	..	unknown	unknown	unknown	100	1e-161	nt	nt	nt	nt	nt	unknown	No equivalent	nt	nt	nt	nt	nt	nt	nt
TRINITY_DN867_c0_g1_i3|m.6820	Unmapped (B)	predicted protein [Hordeum vulgare subsp. vulgare]	unknown	BAK00960	..	unknown	unknown	unknown	100	0	nt	nt	nt	nt	nt	unknown	No equivalent	nt	nt	nt	nt	nt	nt	nt
TRINITY_DN867_c0_g1_i4|m.6822	Unmapped (B)	predicted protein [Hordeum vulgare subsp. vulgare]	unknown	BAK00960	..	unknown	unknown	unknown	100	0	nt	nt	nt	nt	nt	unknown	No equivalent	nt	nt	nt	nt	nt	nt	nt
TRINITY_DN867_c0_g1_i5|m.6824	Unmapped (B)	predicted protein [Hordeum vulgare subsp. vulgare]	unknown	BAK00960	..	unknown	unknown	unknown	100	0	nt	nt	nt	nt	nt	unknown	No equivalent	nt	nt	nt	nt	nt	nt	nt
TRINITY_DN13727_c0_g1_i7	Master Assembly	predicted protein [Hordeum vulgare subsp. vulgare]	unknown	BAJ87396	..	unknown	unknown	unknown	99	6e-57	3	-0.9	0.03	1.86607	UP	unknown	No equivalent	nt	nt	nt	nt	nt	nt	nt
TRINITY_DN2649_c0_g1_i1|m.15460	Unmapped (B)	predicted protein [Micromonas commoda]	unknown	XP_002508800	..	unknown	unknown	unknown	73	2e-26	nt	nt	nt	nt	nt	unknown	No equivalent	nt	nt	nt	nt	nt	nt	nt
TRINITY_DN12957_c1_g1_i4	Master Assembly	protein LTV1 homolog [Zea mays]	unknown	AQL06355	Zm00001d047407	Chr09	129140043	129148064	94	2e-120	2.5043	1.57	0.007	0.336808	DOWN	AQL06355	No equivalent	nt	nt	nt	nt	nt	nt	nt
TRINITY_DN13451_c0_g1_i3	Master Assembly	Protein RAE1 [Zea mays]	unknown	AQK43011	Zm00001d025111	Chr10	104817352	104841697	93	0	0.317306	7.04	0.0008	0.00759887	DOWN	AQK43011	GRMZM2G007229	12125	-0.0206336	0.9858	5.43968	0.920609	0.949594	ns
TRINITY_DN7390_c0_g1_i2	Master Assembly	Protein SPIRAL1 [Zea mays]	unknown	ONL98914	Zm00001d029527	Chr01	74787607	74790957	94	0	4.24066	-0.76	0.04	1.69349	UP	ONL98914	GRMZM2G172244	3451	-0.01013	0.993003	5.58158	0.966162	0.981153	ns
TRINITY_DN807_c0_g1_i1|m.512	Unmapped (A)	putative polyprotein [Zea mays]	unknown	AAL75999	..	unknown	unknown	unknown	61	2e-27	nt	nt	nt	nt	nt	unknown	No equivalent	nt	nt	nt	nt	nt	nt	nt
TRINITY_DN28657_c0_g1_i1	Both	putative VQ motif family protein [Zea mays]	unknown	ONL97482	Zm00001d028953	Chr01	52749160	52749765	93	4e-146	3.21786	0.97	0.04	0.510506	DOWN	ONL97482	GRMZM2G128644	1383	-0.855481	0.552681	3.38737	0.00191075	0.00520999	DOWN
TRINITY_DN13505_c0_g1_i1	Master Assembly	Retrotransposon protein Ty1-copia subclass [Zea mays]	unknown	AQK74461	Zm00001d017890	Chr05	209654501	209671076	94	0	3.30949	0.93	0.03	0.524858	DOWN	AQK74461	No equivalent	nt	nt	nt	nt	nt	nt	nt
TRINITY_DN13511_c0_g1_i1	Master Assembly	Rhomboid-like protein 19 [Zea mays]	unknown	ONM19102	Zm00001d004543	Chr02	117221421	117225649	93	6e-10	7.0152	-0.64	0.04	1.55833	UP	ONM19102	GRMZM2G479125	3296	0.42785	1.34523	4.98978	0.0572141	0.109746	ns
TRINITY_DN13315_c0_g1_i1	Master Assembly	ribonuclease P family protein [Zea mays]	unknown	AQK86634	Zm00001d038440	Chr06	157297323	157308181	91	0	0.649042	-5.79	0.0004	55.3304	UP	AQK86634	GRMZM2G061105	4184	-0.582623	0.667749	3.35	0.0255557	0.0550506	ns
TRINITY_DN106_c0_g1_i1|m.1471	Unmapped (A)	RNA-binding KH domain-containing protein RCF3 [Zea mays] (Mo17)	unknown	PWZ06560.1	Zm00014a_030525	Chr09	unknown	unknown	100	7e-115	nt	nt	nt	nt	nt	unknown	No equivalent	nt	nt	nt	nt	nt	nt	nt
TRINITY_DN106_c0_g1_i1|m.1471	Unmapped (A)	RNA-binding KH domain-containing protein RCF3 [Zea mays] (Mo17)	unknown	PWZ06560.1	Zm00014a_030525	Chr09	unknown	unknown	100	7e-115	nt	nt	nt	nt	nt	unknown	No equivalent	nt	nt	nt	nt	nt	nt	nt
TRINITY_DN106_c0_g1_i2|m.1476	Unmapped (A)	RNA-binding KH domain-containing protein RCF3 [Zea mays] (Mo17)	unknown	PWZ06560.1	Zm00014a_030525	Chr09	unknown	unknown	100	7e-115	nt	nt	nt	nt	nt	unknown	No equivalent	nt	nt	nt	nt	nt	nt	nt
TRINITY_DN106_c0_g1_i2|m.1476	Unmapped (A)	RNA-binding KH domain-containing protein RCF3 [Zea mays] (Mo17)	unknown	PWZ06560.1	Zm00014a_030525	Chr09	unknown	unknown	100	7e-115	nt	nt	nt	nt	nt	unknown	No equivalent	nt	nt	nt	nt	nt	nt	nt
TRINITY_DN491_c0_g1_i1|m.230	Unmapped (A)	RNA-binding KH domain-containing protein RCF3 [Zea mays] (Mo17)	unknown	PWZ06560.1	Zm00014a_030525	Chr09	unknown	unknown	100	1e-22	nt	nt	nt	nt	nt	unknown	No equivalent	nt	nt	nt	nt	nt	nt	nt
TRINITY_DN890_c0_g1_i1|m.549	Unmapped (A)	RNA-binding KH domain-containing protein RCF3 [Zea mays] (Mo17)	unknown	PWZ06560.1	Zm00014a_030525	Chr09	unknown	unknown	100	1e-127	nt	nt	nt	nt	nt	unknown	No equivalent	nt	nt	nt	nt	nt	nt	nt
TRINITY_DN14027_c2_g1_i7	Master Assembly	Sterile alpha motif (SAM) domain-containing protein [Zea mays]	unknown	AQK78612	Zm00001d035270	Chr06	18835384	18859581	78	3e-46	0.525997	-3.53	5e-05	11.5514	UP	AQK78612	GRMZM2G056038	24136	-0.0641322	0.95652	5.01706	0.772722	0.841956	ns
TRINITY_DN14014_c3_g1_i25	Master Assembly	Sterile alpha motif (SAM) domain-containing protein [Zea mays]	unknown	AQK78612	Zm00001d035270	Chr06	18835384	18859581	87	2e-118	0.609313	-2.74	0.0003	6.6807	UP	AQK78612	GRMZM2G056038	24136	-0.0641322	0.95652	5.01706	0.772722	0.841956	ns
TRINITY_DN14032_c0_g1_i7	Master Assembly	Sterile alpha motif (SAM) domain-containing protein [Zea mays]	unknown	AQK78612	Zm00001d035270	Chr06	18835384	18859581	90	9e-132	4.34044	0.93	0.02	0.524858	DOWN	AQK78612	GRMZM2G056038	24136	-0.0641322	0.95652	5.01706	0.772722	0.841956	ns
TRINITY_DN14032_c0_g1_i9	Master Assembly	Sterile alpha motif (SAM) domain-containing protein [Zea mays]	unknown	AQK78612	Zm00001d035270	Chr06	18835384	18859581	90	9e-132	3.40876	1.16	0.004	0.447513	DOWN	AQK78612	GRMZM2G056038	24136	-0.0641322	0.95652	5.01706	0.772722	0.841956	ns
TRINITY_DN14014_c3_g1_i13	Master Assembly	Sterile alpha motif (SAM) domain-containing protein [Zea mays]	unknown	AQK78612	Zm00001d035270	Chr06	18835384	18859581	89	2e-67	0.0845861	2.07	0.03	0.238159	DOWN	AQK78612	GRMZM2G056038	24136	-0.0641322	0.95652	5.01706	0.772722	0.841956	ns
TRINITY_DN16674_c0_g1_i1	Master Assembly	T-complex protein 11 [Zea mays]	unknown	ONM19522.1	Zm00001d004746	Chr02	135726240	135726854	92	4e-31	2.88239	1.97	0.0001	0.255253	DOWN	unknown	No equivalent	nt	nt	nt	nt	nt	nt	nt
TRINITY_DN14005_c0_g2_i3	Master Assembly	Unavailable	unknown	AQK69585	Zm00001d015817	Chr05	123620508	123624088	92	1e-62	1.18662	-2.3	0.001	4.92458	UP	AQK69585	GRMZM2G180903	3724	-1.06973	0.476407	-0.133208	0.0524276	0.101855	ns
TRINITY_DN30724_c0_g1_i1	Master Assembly	Unavailable	unknown	ONM10486	Zm00001d034521	Chr01	295609893	295612648	94	1e-130	3.06905	-2.02	7e-05	4.05584	UP	ONM10486	GRMZM2G047299	2811	1.81328	3.5144	4.49993	1.33e-08	5.34e-08	UP
TRINITY_DN3445_c0_g1_i1	Master Assembly	Unavailable	unknown	ONL97562	Zm00001d028998	Chr01	54251798	54253443	83	7e-46	2.18573	-1.78	0.0004	3.43426	UP	ONL97562	GRMZM2G020940	1891	0.605007	1.52099	7.98804	0.00432811	0.0111215	UP
TRINITY_DN15912_c0_g1_i1	Master Assembly	Unavailable	unknown	ONL96745	Zm00001d028692	Chr01	43328452	43334856	94	1e-54	4.87363	-1.68	3e-09	3.20428	UP	ONL96745	GRMZM2G338131	2270	1.09042	2.12936	4.45803	4.78e-06	1.67e-05	UP
TRINITY_DN14037_c3_g1_i2	Master Assembly	Unavailable	unknown	AQL04161	Zm00001d046380	Chr09	85595708	85597921	86	5e-48	0.75037	-1.64	0.04	3.11666	UP	AQL04161	No equivalent	nt	nt	nt	nt	nt	nt	nt
TRINITY_DN45639_c0_g1_i1	Master Assembly	Unavailable	unknown	AQK88208	Zm00001d038905	Chr06	166761639	166768315	81	1e-47	3.80211	-1.62	2e-05	3.07375	UP	AQK88208	GRMZM2G059845	2901	1.0635	2.08999	5.34662	0.00110151	0.00310482	UP
TRINITY_DN14029_c6_g3_i2	Master Assembly	Unavailable	unknown	AQL04161	Zm00001d046380	Chr09	85595708	85597921	90	6e-20	1.98912	-1.47	0.02	2.77022	UP	AQL04161	No equivalent	nt	nt	nt	nt	nt	nt	nt
TRINITY_DN36193_c0_g1_i1	Master Assembly	Unavailable	unknown	ONM30034	Zm00001d039860	Chr03	16957506	16980111	89	2e-51	1.65963	-1.44	0.02	2.71321	UP	ONM30034	GRMZM2G438938	8012	-0.0704126	0.952366	4.07093	0.809776	0.870035	ns
TRINITY_DN32539_c0_g1_i1	Master Assembly	Unavailable	unknown	ONM57025	Zm00001d021394	Chr07	150891109	150895395	85	5e-59	1.91886	-1.38	0.02	2.60268	UP	ONM57025	No equivalent	nt	nt	nt	nt	nt	nt	nt
TRINITY_DN13956_c0_g1_i2	Master Assembly	Unavailable	unknown	unknown	Zm00001d010763	unknown	unknown	unknown	94	0	2.83737	-1.29	0.03	2.44528	UP	unknown	No equivalent	nt	nt	nt	nt	nt	nt	nt
TRINITY_DN4121_c0_g1_i1	Master Assembly	Unavailable	unknown	AQK78452	Zm00001d035166	Chr06	7479108	7485895	90	7e-85	3.65894	-1.07	0.008	2.09943	UP	AQK78452	GRMZM2G429322	2948	0.848284	1.80036	7.53088	0.000389366	0.00115794	UP
TRINITY_DN41473_c0_g1_i1	Master Assembly	Unavailable	unknown	AQK88208	Zm00001d038905	Chr06	166761639	166768315	79	6e-59	3.33265	-1.06	0.008	2.08493	UP	AQK88208	GRMZM2G059845	2901	1.0635	2.08999	5.34662	0.00110151	0.00310482	UP
TRINITY_DN13762_c2_g4_i1	Master Assembly	Unavailable	unknown	unknown	Zm00001d016322	unknown	unknown	unknown	91	8e-72	4.19903	-1.01	0.005	2.01391	UP	unknown	No equivalent	nt	nt	nt	nt	nt	nt	nt
TRINITY_DN13576_c0_g1_i1	Master Assembly	Unavailable	unknown	ONL97562	Zm00001d028998	Chr01	54251798	54253443	82	1e-75	7.11797	-0.82	0.02	1.76541	UP	ONL97562	GRMZM2G020940	1891	0.605007	1.52099	7.98804	0.00432811	0.0111215	UP
TRINITY_DN13576_c0_g1_i1	Master Assembly	Unavailable	unknown	ONL97562	Zm00001d028998	Chr01	54251798	54253443	86	6e-108	7.11797	-0.82	0.02	1.76541	UP	ONL97562	GRMZM2G020940	1891	0.605007	1.52099	7.98804	0.00432811	0.0111215	UP
TRINITY_DN8395_c0_g2_i1	Master Assembly	Unavailable	unknown	ONL96745	Zm00001d028692	Chr01	43328452	43334856	92	7e-169	6.17385	-0.78	0.009	1.71713	UP	ONL96745	GRMZM2G338131	2270	1.09042	2.12936	4.45803	4.78e-06	1.67e-05	UP
TRINITY_DN14048_c3_g1_i1	Master Assembly	Unavailable	unknown	unknown	Zm00001d015629	unknown	unknown	unknown	92	5e-45	5.29303	0.67	0.04	0.628507	DOWN	unknown	No equivalent	nt	nt	nt	nt	nt	nt	nt
TRINITY_DN15553_c0_g1_i1	Both	Unavailable	unknown	ONM13183	Zm00001d002131	Chr02	6428322	6429743	90	0	6.38651	0.76	0.03	0.590496	DOWN	ONM13183	GRMZM2G004305	6549	-0.200441	0.870284	5.89441	0.321161	0.440172	ns
TRINITY_DN13189_c0_g1_i3	Master Assembly	Unavailable	unknown	unknown	Zm00001d017588	unknown	unknown	unknown	91	2e-152	7.57378	0.77	0.007	0.586417	DOWN	unknown	No equivalent	nt	nt	nt	nt	nt	nt	nt
TRINITY_DN13189_c0_g1_i3	Master Assembly	Unavailable	unknown	unknown	Zm00001d017588	unknown	unknown	unknown	94	2e-39	7.57378	0.77	0.007	0.586417	DOWN	unknown	No equivalent	nt	nt	nt	nt	nt	nt	nt
TRINITY_DN13803_c0_g2_i2	Master Assembly	Unavailable	unknown	AQK93428	Zm00001d010106	Chr08	99278127	99285066	87	2e-41	4.61115	0.8	0.02	0.574349	DOWN	AQK93428	No equivalent	nt	nt	nt	nt	nt	nt	nt
TRINITY_DN13189_c0_g1_i2	Master Assembly	Unavailable	unknown	unknown	Zm00001d017588	unknown	unknown	unknown	91	2e-152	8.39205	0.82	0.002	0.566442	DOWN	unknown	No equivalent	nt	nt	nt	nt	nt	nt	nt
TRINITY_DN13189_c0_g1_i2	Master Assembly	Unavailable	unknown	unknown	Zm00001d017588	unknown	unknown	unknown	94	1e-39	8.39205	0.82	0.002	0.566442	DOWN	unknown	No equivalent	nt	nt	nt	nt	nt	nt	nt
TRINITY_DN8782_c0_g1_i2	Master Assembly	Unavailable	unknown	ONM15748	Zm00001d002943	Chr02	27769845	27779192	94	9e-10	6.21377	0.85	0.006	0.554785	DOWN	ONM15748	GRMZM2G002642	6502	-0.639293	0.642027	6.74526	0.00377107	0.00979342	DOWN
TRINITY_DN33281_c0_g1_i1	Master Assembly	Unavailable	unknown	unknown	Zm00001d053845	unknown	unknown	unknown	82	7e-35	8.48028	0.93	0.003	0.524858	DOWN	unknown	No equivalent	nt	nt	nt	nt	nt	nt	nt
TRINITY_DN13819_c3_g1_i2	Master Assembly	Unavailable	unknown	AQK47073	Zm00001d026553	Chr10	148036664	148039343	84	2e-86	4.2858	1.01	0.004	0.496546	DOWN	AQK47073	GRMZM2G033375	18763	-0.0217893	0.98501	3.02385	0.955926	0.973889	ns
TRINITY_DN14007_c2_g3_i3	Master Assembly	Unavailable	unknown	unknown	Zm00001d046044	unknown	unknown	unknown	87	1e-72	3.24707	1.08	0.01	0.473029	DOWN	unknown	No equivalent	nt	nt	nt	nt	nt	nt	nt
TRINITY_DN27238_c0_g1_i1	Master Assembly	Unavailable	unknown	ONM18088	Zm00001d003961	Chr02	72418869	72419191	94	6e-135	2.22943	1.11	0.05	0.463294	ns	ONM18088	GRMZM2G412440	771	-0.958701	0.51452	2.14688	0.00438512	0.0112574	DOWN
TRINITY_DN13154_c0_g1_i3	Master Assembly	Unavailable	unknown	ONM33372	Zm00001d041612	Chr03	129682628	129687971	84	0	5.14949	1.12	0.001	0.460094	DOWN	ONM33372	GRMZM2G106906	5293	0.189307	1.14022	6.72332	0.347248	0.467063	ns
TRINITY_DN27539_c0_g1_i1	Master Assembly	Unavailable	unknown	ONM41161	Zm00001d044437	Chr03	228054270	228078456	79	6e-44	2.50688	1.13	0.03	0.456916	DOWN	ONM41161	GRMZM2G394876	1975	0.129854	1.09418	1.0191	0.774041	0.842995	ns
TRINITY_DN12903_c0_g1_i4	Master Assembly	Unavailable	unknown	AQL10098	Zm00001d048524	Chr09	157772529	157785975	92	9e-26	1.5362	1.24	0.03	0.423373	DOWN	AQL10098	GRMZM2G110258	2864	-0.877941	0.544143	5.09695	1.84e-05	6.16e-05	DOWN
TRINITY_DN31687_c0_g1_i1	Master Assembly	Unavailable	unknown	ONM26559	Zm00001d007324	Chr02	228476690	228478681	86	3e-92	1.63559	1.28	0.02	0.411796	DOWN	ONM26559	GRMZM2G149091	1870	-1.67037	0.314173	2.38862	0.000138742	0.000431393	DOWN
TRINITY_DN8298_c0_g1_i1	Master Assembly	Unavailable	unknown	ONM08464	Zm00001d033719	Chr01	272190270	272192279	94	1e-42	2.75289	1.33	0.008	0.397768	DOWN	ONM08464	GRMZM2G144346	2447	-0.454687	0.729669	4.94861	0.0476721	0.0938877	ns
TRINITY_DN8298_c0_g1_i1	Master Assembly	Unavailable	unknown	ONM08464	Zm00001d033719	Chr01	272190270	272192279	94	1e-42	2.75289	1.33	0.008	0.397768	DOWN	ONM08464	GRMZM2G144346	2447	-0.454687	0.729669	4.94861	0.0476721	0.0938877	ns
TRINITY_DN12673_c0_g1_i3	Master Assembly	Unavailable	unknown	AQK51653	Zm00001d049946	Chr04	54667572	54667906	91	4e-124	4.11814	1.35	0.0006	0.392292	DOWN	AQK51653	No equivalent	nt	nt	nt	nt	nt	nt	nt
TRINITY_DN14048_c1_g1_i6	Master Assembly	Unavailable	unknown	unknown	Zm00001d016322	unknown	unknown	unknown	86	8e-125	1.74288	1.37	0.02	0.386891	DOWN	unknown	No equivalent	nt	nt	nt	nt	nt	nt	nt
TRINITY_DN13762_c2_g3_i8	Master Assembly	Unavailable	unknown	unknown	Zm00001d016322	unknown	unknown	unknown	94	0	2.41043	1.44	0.03	0.368567	DOWN	unknown	No equivalent	nt	nt	nt	nt	nt	nt	nt
TRINITY_DN14672_c0_g1_i1	Master Assembly	Unavailable	unknown	unknown	Zm00001d014616	unknown	unknown	unknown	91	2e-29	0.96296	1.83	0.01	0.281265	DOWN	unknown	No equivalent	nt	nt	nt	nt	nt	nt	nt
TRINITY_DN13465_c0_g1_i4	Master Assembly	Unavailable	unknown	ONM40134	Zm00001d044186	Chr03	221397672	221415050	93	0	2.38384	1.87	0.001	0.273573	DOWN	ONM40134	GRMZM2G377609	9547	-0.373577	0.771866	2.59059	0.251031	0.364234	ns
TRINITY_DN31785_c0_g1_i1	Master Assembly	Unavailable	unknown	ONM51695	Zm00001d018940	Chr07	9985533	9990001	86	1e-20	6.96855	2.01	3e-05	0.248273	DOWN	ONM51695	GRMZM2G425728	1493	-0.839456	0.558854	7.817	0.0546902	0.105594	ns
TRINITY_DN4699_c0_g1_i1	Master Assembly	Unavailable	unknown	ONM15946	Zm00001d003046	Chr02	30271748	30282044	92	0	2.18755	2.11	2e-05	0.231647	DOWN	ONM15946	No equivalent	nt	nt	nt	nt	nt	nt	nt
TRINITY_DN10508_c0_g1_i4	Master Assembly	Unavailable	unknown	unknown	Zm00001d006527	unknown	unknown	unknown	89	5e-104	0.325068	2.17	0.02	0.222211	DOWN	unknown	No equivalent	nt	nt	nt	nt	nt	nt	nt
TRINITY_DN7795_c0_g1_i1	Master Assembly	Unavailable	unknown	ONM18905	Zm00001d004437	Chr02	111722006	111723284	92	3e-107	0.267724	2.68	0.009	0.156041	DOWN	ONM18905	No equivalent	nt	nt	nt	nt	nt	nt	nt
TRINITY_DN6314_c0_g1_i1	Master Assembly	Unavailable	unknown	unknown	Zm00001d030717	unknown	unknown	unknown	84	6e-20	0.0916229	2.72	0.005	0.151774	DOWN	unknown	No equivalent	nt	nt	nt	nt	nt	nt	nt
TRINITY_DN11343_c0_g1_i2	Master Assembly	Unavailable	unknown	unknown	Zm00001d005334	unknown	unknown	unknown	89	1e-105	0.45016	3.21	0.008	0.108067	DOWN	unknown	No equivalent	nt	nt	nt	nt	nt	nt	nt
TRINITY_DN14007_c2_g2_i14	Master Assembly	Unavailable	unknown	unknown	Zm00001d017644	unknown	unknown	unknown	93	5e-24	-0.204443	6.27	5e-05	0.0129581	DOWN	unknown	No equivalent	nt	nt	nt	nt	nt	nt	nt
TRINITY_DN12980_c0_g1_i10	Master Assembly	Unavailable	unknown	unknown	Zm00001d028336	unknown	unknown	unknown	94	0	-0.212989	6.27	0.0001	0.0129581	DOWN	unknown	No equivalent	nt	nt	nt	nt	nt	nt	nt
TRINITY_DN12980_c0_g1_i1	Master Assembly	Unavailable	unknown	ONM42296	Zm00001d044701	Chr03	235255541	235259219	94	0	0.274684	6.91	9e-07	0.00831539	DOWN	ONM42296	No equivalent	nt	nt	nt	nt	nt	nt	nt
TRINITY_DN13827_c0_g1_i8	Master Assembly	Unavailable	unknown	ONM03150	Zm00001d031568	Chr01	194606659	194607393	89	6e-30	0.977586	7.81	0.0001	0.00445611	DOWN	ONM03150	GRMZM2G008789	2851	-0.0234725	0.983862	4.46265	0.924659	0.952423	ns
TRINITY_DN13924_c0_g1_i1	Master Assembly	uncharacterized LOC100147734 [Zea mays]	unknown	AQL05275	Zm00001d046971	Chr09	113591821	113595110	94	0	9.53477	0.62	0.04	0.650671	DOWN	AQL05275	GRMZM2G110408	4425	-0.456512	0.728746	9.20105	0.0370206	0.0759178	ns
TRINITY_DN12554_c0_g1_i2	Master Assembly	uncharacterized LOC100191797 [Zea mays]	unknown	AQK88627	Zm00001d039059	Chr06	169394180	169398433	93	3e-96	3.51081	1.06	0.01	0.479632	DOWN	AQK88627	GRMZM2G348873	5181	-0.406339	0.754536	6.75853	0.0502385	0.0982579	ns
TRINITY_DN12645_c0_g1_i4	Master Assembly	uncharacterized LOC100191818 [Zea mays]	unknown	AQK72932	Zm00001d017334	Chr05	193209946	193222922	83	0	2.66061	1.42	0.005	0.373712	DOWN	AQK72932	GRMZM5G828302	9020	-0.312048	0.805498	6.26756	0.11903	0.201739	ns
TRINITY_DN14908_c0_g1_i1	Both	uncharacterized LOC100193608 [Zea mays]	unknown	NP_001132182	GRMZM2G382569	unknown	unknown	unknown	100	2e-160	5	-0.9	0.02	1.86607	UP	unknown	No equivalent	nt	nt	nt	nt	nt	nt	nt
TRINITY_DN13081_c0_g1_i1	Master Assembly	uncharacterized LOC100193698 [Zea mays]	unknown	ONM39671	Zm00001d044008	Chr03	216391026	216399142	84	0	4.75612	-0.9	0.02	1.86607	UP	ONM39671	GRMZM2G118403	5831	0.221555	1.16599	7.34011	0.360754	0.48115	ns
TRINITY_DN13081_c0_g1_i1	Master Assembly	uncharacterized LOC100193698 [Zea mays]	unknown	ONM39671	Zm00001d044008	Chr03	216391026	216399142	91	3e-106	4.75612	-0.9	0.02	1.86607	UP	ONM39671	GRMZM2G118403	5831	0.221555	1.16599	7.34011	0.360754	0.48115	ns
TRINITY_DN13081_c0_g1_i1	Master Assembly	uncharacterized LOC100193698 [Zea mays]	unknown	ONM39671	Zm00001d044008	Chr03	216391026	216399142	91	0	4.75612	-0.9	0.02	1.86607	UP	ONM39671	GRMZM2G118403	5831	0.221555	1.16599	7.34011	0.360754	0.48115	ns
TRINITY_DN13081_c0_g1_i1	Master Assembly	uncharacterized LOC100193698 [Zea mays]	unknown	ONM39671	Zm00001d044008	Chr03	216391026	216399142	92	0	4.75612	-0.9	0.02	1.86607	UP	ONM39671	GRMZM2G118403	5831	0.221555	1.16599	7.34011	0.360754	0.48115	ns
TRINITY_DN13081_c0_g1_i1	Master Assembly	uncharacterized LOC100193698 [Zea mays]	unknown	ONM39671	Zm00001d044008	Chr03	216391026	216399142	92	0	4.75612	-0.9	0.02	1.86607	UP	ONM39671	GRMZM2G118403	5831	0.221555	1.16599	7.34011	0.360754	0.48115	ns
TRINITY_DN13491_c0_g1_i6	Master Assembly	uncharacterized LOC100217199 [Zea mays]	unknown	ONM04573	Zm00001d032198	Chr01	216773235	216782201	94	0	4.8488	1.12	0.05	0.460094	ns	ONM04573	GRMZM2G082174	8963	-0.648869	0.63778	7.19042	0.0019225	0.00524058	DOWN
TRINITY_DN12634_c0_g1_i4	Master Assembly	uncharacterized LOC100273668 [Zea mays]	unknown	AQL04248	Zm00001d046434	Chr09	89628667	89634933	94	4e-115	0.416665	1.87	0.04	0.273573	DOWN	AQL04248	GRMZM2G114672	6493	-0.222638	0.856997	4.34386	0.283126	0.399932	ns
TRINITY_DN13850_c1_g1_i1	Master Assembly	uncharacterized LOC100274608 [Zea mays]	unknown	ONM59687	Zm00001d022153	Chr07	171356492	171370857	94	7e-51	0.274735	6.82	0.0005	0.00885066	DOWN	ONM59687	GRMZM2G060194	8544	-1.56932	0.336968	-0.24695	0.0125079	0.0292055	DOWN
TRINITY_DN1524_c0_g1_i1	Master Assembly	uncharacterized LOC100275075 [Zea mays]	unknown	AQK60478	Zm00001d053828	Chr04	241949508	241950525	89	1e-49	7.45135	1.29	3e-05	0.408951	DOWN	AQK60478	GRMZM2G101818	1017	-0.946899	0.518746	7.99379	1.61e-05	5.42e-05	DOWN
TRINITY_DN1524_c0_g1_i1	Master Assembly	uncharacterized LOC100275075 [Zea mays]	unknown	AQK60478	Zm00001d053828	Chr04	241949508	241950525	89	1e-49	7.45135	1.29	3e-05	0.408951	DOWN	AQK60478	GRMZM2G101818	1017	-0.946899	0.518746	7.99379	1.61e-05	5.42e-05	DOWN
TRINITY_DN13576_c0_g1_i3	Both	uncharacterized LOC100275372 [Zea mays]	unknown	ONM60503	Zm00001d022421	Chr07	177324035	177325796	81	1e-91	8.04783	0.74	0.02	0.598739	DOWN	ONM60503	GRMZM2G469380	1823	-0.883182	0.54217	8.58866	2.15e-05	7.16e-05	DOWN
TRINITY_DN13576_c0_g1_i3	Both	uncharacterized LOC100275372 [Zea mays]	unknown	ONM60503	Zm00001d022421	Chr07	177324035	177325796	81	4e-91	8.04783	0.74	0.02	0.598739	DOWN	ONM60503	GRMZM2G469380	1823	-0.883182	0.54217	8.58866	2.15e-05	7.16e-05	DOWN
TRINITY_DN2935_c0_g1_i1	Master Assembly	uncharacterized LOC100275888 [Zea mays]	unknown	AQK75331	Zm00001d018234	Chr05	217126343	217126909	94	7e-33	4.27772	1.01	0.01	0.496546	DOWN	AQK75331	GRMZM5G893392	787	-1.03285	0.488744	5.46584	7.72e-06	2.65e-05	DOWN
TRINITY_DN10657_c0_g1_i2	Master Assembly	uncharacterized LOC100276971 [Zea mays]	unknown	AQK99571	Zm00001d012448	Chr08	174720307	174723576	91	2e-24	1.89118	-1.41	0.005	2.65737	UP	AQK99571	GRMZM2G700806	3349	0.814232	1.75836	3.12638	0.0101519	0.0242314	UP
TRINITY_DN6029_c0_g1_i1	Master Assembly	uncharacterized LOC100278585 [Zea mays]	unknown	ONL96682	Zm00001d028665	Chr01	42291247	42292050	94	4e-13	4.16352	0.86	0.04	0.550953	DOWN	ONL96682	GRMZM2G150697	1160	-0.461632	0.726164	5.41387	0.0479185	0.0943112	ns
TRINITY_DN6029_c0_g1_i1	Master Assembly	uncharacterized LOC100278585 [Zea mays]	unknown	ONL96682	Zm00001d028665	Chr01	42291247	42292050	94	4e-13	4.16352	0.86	0.04	0.550953	DOWN	ONL96682	GRMZM2G150697	1160	-0.461632	0.726164	5.41387	0.0479185	0.0943112	ns
TRINITY_DN13534_c0_g1_i2	Master Assembly	uncharacterized LOC100279000 [Zea mays]	unknown	ONL94228	Zm00001d027895	Chr01	16968886	16977186	87	7e-50	0.40582	7.04	4e-07	0.00759887	DOWN	ONL94228	GRMZM2G017254	7987	-0.251464	0.840044	6.55956	0.21317	0.320311	ns
TRINITY_DN38168_c0_g1_i1	Master Assembly	uncharacterized LOC100279242 [Zea mays]	unknown	AQK41533	Zm00001d024587	Chr10	79465955	79472158	93	1e-180	4.10702	-1.54	0.002	2.90795	UP	AQK41533	GRMZM2G086496	6207	0.633582	1.55141	6.62611	0.00897389	0.0216734	UP
TRINITY_DN19071_c0_g1_i1	Master Assembly	uncharacterized LOC100279636 [Zea mays]	unknown	AQK91782	Zm00001d009365	Chr08	60083986	60086634	94	8e-127	1.95666	-1.37	0.03	2.58471	UP	AQK91782	GRMZM2G324903	2321	1.0521	2.07355	4.1759	1.02e-05	3.46e-05	UP
TRINITY_DN12740_c0_g1_i1	Master Assembly	uncharacterized LOC100279806 [Zea mays]	unknown	AQK64060	Zm00001d013632	Chr05	15872556	15875767	90	3e-132	4.50121	0.9	0.01	0.535887	DOWN	AQK64060	GRMZM2G161668	3229	-0.902257	0.535049	5.17625	1.56e-05	5.25e-05	DOWN
TRINITY_DN13965_c4_g1_i9	Master Assembly	uncharacterized LOC100279866 [Zea mays]	unknown	AQK71149	Zm00001d016552	Chr05	167108702	167128107	87	6e-170	1.35518	2.48	0.04	0.179244	DOWN	AQK71149	GRMZM2G012690	19458	-0.233283	0.850697	4.35642	0.287863	0.405015	ns
TRINITY_DN13955_c1_g1_i19	Master Assembly	uncharacterized LOC100283631 [Zea mays]	unknown	AQK88259	Zm00001d038931	Chr06	167229386	167236425	81	2e-37	-0.0912899	-3.21	0.004	9.25351	UP	AQK88259	GRMZM2G057251	7137	0.255837	1.19403	5.07092	0.182876	0.284311	ns
TRINITY_DN13634_c0_g2_i16	Master Assembly	uncharacterized LOC100382044 [Zea mays]	unknown	AQK96344	Zm00001d011253	Chr08	144623902	144628703	94	4e-118	0.714753	2.43	0.05	0.185565	ns	AQK96344	No equivalent	nt	nt	nt	nt	nt	nt	nt
TRINITY_DN1800_c0_g1_i1	Master Assembly	uncharacterized LOC100383714 [Zea mays]	unknown	AQK64028	Zm00001d013620	Chr05	15671544	15681342	82	8e-70	2.23506	2.01	0.01	0.248273	DOWN	AQK64028	GRMZM5G869482	3819	-0.0513511	0.965032	3.24334	0.863739	0.909492	ns
TRINITY_DN428_c0_g1_i2	Master Assembly	uncharacterized LOC100502178 [Zea mays]	unknown	AQK99031	Zm00001d012173	Chr08	169516096	169525048	87	9e-133	2.6261	-1.2	0.02	2.2974	UP	AQK99031	GRMZM2G026969	8284	0.317372	1.24606	4.3873	0.185428	0.287387	ns
TRINITY_DN8523_c0_g1_i1	Both	uncharacterized LOC103642374 [Zea mays]	unknown	AQK40509	Zm00001d023995	Chr10	35301876	35306863	90	4e-27	6.03949	1.35	3e-06	0.392292	DOWN	AQK40509	GRMZM2G119465	4513	-0.357116	0.780724	6.34701	0.0804011	0.146011	ns
TRINITY_DN14044_c2_g1_i3	Master Assembly	uncharacterized LOC103648229 [Zea mays]	unknown	ONM27561	Zm00001d007776	Chr02	239399262	239421613	92	0	2.57414	1.08	0.04	0.473029	DOWN	ONM27561	No equivalent	nt	nt	nt	nt	nt	nt	nt
TRINITY_DN6415_c0_g1_i1	Master Assembly	uncharacterized LOC732794 [Zea mays]	unknown	ONM34527	Zm00001d042088	Chr03	150286591	150293334	92	7e-58	5.29892	-1.26	6e-06	2.39496	UP	ONM34527	GRMZM2G367026	8248	0.400457	1.31993	6.16744	0.0732622	0.135158	ns
TRINITY_DN294_c0_g1_i1|m.11835	Unmapped (B)	uncharacterized protein LOC100126943 [Zea mays]	unknown	NP_001295443	..	unknown	unknown	unknown	100	0	nt	nt	nt	nt	nt	unknown	No equivalent	nt	nt	nt	nt	nt	nt	nt
TRINITY_DN634_c0_g1_i1|m.2108	Unmapped (A)	uncharacterized protein LOC100126943 [Zea mays]	unknown	NP_001295443	..	unknown	unknown	unknown	100	1e-33	nt	nt	nt	nt	nt	unknown	No equivalent	nt	nt	nt	nt	nt	nt	nt
TRINITY_DN888_c0_g1_i1|m.449	Unmapped (A)	uncharacterized protein LOC100126943 [Zea mays]	unknown	NP_001295443	..	unknown	unknown	unknown	100	0	nt	nt	nt	nt	nt	unknown	No equivalent	nt	nt	nt	nt	nt	nt	nt
TRINITY_DN244_c0_g1_i1|m.1989	Unmapped (A)	uncharacterized protein LOC100192087 [Zea mays]	unknown	NP_001130982	..	unknown	unknown	unknown	99	9e-75	nt	nt	nt	nt	nt	unknown	No equivalent	nt	nt	nt	nt	nt	nt	nt
TRINITY_DN1791_c0_g1_i1|m.7808	Unmapped (B)	uncharacterized protein LOC100193213 [Zea mays]	unknown	NP_001131838	..	unknown	unknown	unknown	100	2e-172	nt	nt	nt	nt	nt	unknown	No equivalent	nt	nt	nt	nt	nt	nt	nt
TRINITY_DN757_c0_g1_i1|m.788	Unmapped (A)	uncharacterized protein LOC100193213 [Zea mays]	unknown	NP_001131838	..	unknown	unknown	unknown	100	2e-172	nt	nt	nt	nt	nt	unknown	No equivalent	nt	nt	nt	nt	nt	nt	nt
TRINITY_DN42_c0_g1_i1|m.951	Unmapped (A)	uncharacterized protein LOC100193463 [Zea mays]	unknown	NP_001132051	..	unknown	unknown	unknown	100	2e-120	nt	nt	nt	nt	nt	unknown	No equivalent	nt	nt	nt	nt	nt	nt	nt
TRINITY_DN38_c0_g1_i2|m.918	Unmapped (A)	uncharacterized protein LOC100217222 [Zea mays]	unknown	NP_001137050	..	unknown	unknown	unknown	65	8e-05	nt	nt	nt	nt	nt	unknown	No equivalent	nt	nt	nt	nt	nt	nt	nt
TRINITY_DN849_c0_g1_i1|m.548	Unmapped (A)	uncharacterized protein LOC100272327 isoform X2 [Zea mays]	unknown	XP_020406931	..	unknown	unknown	unknown	92	2e-42	nt	nt	nt	nt	nt	unknown	No equivalent	nt	nt	nt	nt	nt	nt	nt
TRINITY_DN775_c0_g1_i1|m.686	Unmapped (A)	uncharacterized protein LOC100272848 [Zea mays]	unknown	NP_001140773	..	unknown	unknown	unknown	100	1e-34	nt	nt	nt	nt	nt	unknown	No equivalent	nt	nt	nt	nt	nt	nt	nt
TRINITY_DN13306_c1_g2_i13	Master Assembly	uncharacterized protein LOC100273072 [Zea mays]	unknown	NP_001347092	Zm00001d053743	unknown	unknown	unknown	98	5e-106	5	0.99	0.03	0.503478	DOWN	unknown	No equivalent	nt	nt	nt	nt	nt	nt	nt
TRINITY_DN13306_c1_g2_i8	Master Assembly	uncharacterized protein LOC100273072 [Zea mays]	unknown	NP_001347092	Zm00001d053743	unknown	unknown	unknown	98	1e-105	4	1.49	0.0003	0.356013	DOWN	unknown	No equivalent	nt	nt	nt	nt	nt	nt	nt
TRINITY_DN1165_c0_g1_i1|m.9755	Unmapped (B)	uncharacterized protein LOC100273155 [Zea mays]	unknown	NP_001141073	..	unknown	unknown	unknown	100	3e-59	nt	nt	nt	nt	nt	unknown	No equivalent	nt	nt	nt	nt	nt	nt	nt
TRINITY_DN426_c0_g1_i1|m.278	Unmapped (A)	uncharacterized protein LOC100273155 [Zea mays]	unknown	NP_001141073	..	unknown	unknown	unknown	100	2e-24	nt	nt	nt	nt	nt	unknown	No equivalent	nt	nt	nt	nt	nt	nt	nt
TRINITY_DN426_c0_g1_i1|m.278	Unmapped (A)	uncharacterized protein LOC100273155 [Zea mays]	unknown	NP_001141073	..	unknown	unknown	unknown	45	0.003	nt	nt	nt	nt	nt	unknown	No equivalent	nt	nt	nt	nt	nt	nt	nt
TRINITY_DN697_c0_g1_i1|m.2162	Unmapped (A)	uncharacterized protein LOC100273155 [Zea mays]	unknown	NP_001141073	..	unknown	unknown	unknown	100	8e-41	nt	nt	nt	nt	nt	unknown	No equivalent	nt	nt	nt	nt	nt	nt	nt
TRINITY_DN697_c0_g1_i1|m.2162	Unmapped (A)	uncharacterized protein LOC100273155 [Zea mays]	unknown	NP_001141073	..	unknown	unknown	unknown	39	0.001	nt	nt	nt	nt	nt	unknown	No equivalent	nt	nt	nt	nt	nt	nt	nt
TRINITY_DN12089_c0_g1_i2	Master Assembly	uncharacterized protein LOC100273868 [Zea mays]	unknown	NP_001141736	Zm00001d048627	unknown	unknown	unknown	100	2e-94	4	-1.33	0.0008	2.51403	UP	unknown	No equivalent	nt	nt	nt	nt	nt	nt	nt
TRINITY_DN540_c0_g1_i1|m.4	Unmapped (A)	uncharacterized protein LOC100273902 [Zea mays]	unknown	NP_001141766	..	unknown	unknown	unknown	89	1e-72	nt	nt	nt	nt	nt	unknown	No equivalent	nt	nt	nt	nt	nt	nt	nt
TRINITY_DN13942_c2_g1_i7	Master Assembly	uncharacterized protein LOC100275588 [Zea mays]	unknown	NP_001143110	Zm00001d012084	unknown	unknown	unknown	100	3e-155	2	-1.74	0.009	3.34035	UP	unknown	No equivalent	nt	nt	nt	nt	nt	nt	nt
TRINITY_DN13942_c2_g1_i2	Master Assembly	uncharacterized protein LOC100275588 [Zea mays]	unknown	NP_001143110	Zm00001d012084	unknown	unknown	unknown	100	5e-155	2	1.25	0.05	0.420448	ns	unknown	No equivalent	nt	nt	nt	nt	nt	nt	nt
TRINITY_DN2521_c0_g1_i1	Both	uncharacterized protein LOC100276952 [Zea mays]	unknown	NP_001144112	GRMZM2G045638	unknown	unknown	unknown	99	9e-45	5	-1.53	0.0006	2.88786	UP	unknown	No equivalent	nt	nt	nt	nt	nt	nt	nt
TRINITY_DN776_c0_g1_i1|m.831	Unmapped (A)	uncharacterized protein LOC100277025 isoform X1 [Zea mays]	unknown	XP_008647666	..	unknown	unknown	unknown	49	2e-09	nt	nt	nt	nt	nt	unknown	No equivalent	nt	nt	nt	nt	nt	nt	nt
TRINITY_DN654_c0_g1_i1|m.2046	Unmapped (A)	uncharacterized protein LOC100278878 [Zea mays]	unknown	NP_001145484	..	unknown	unknown	unknown	100	3e-88	nt	nt	nt	nt	nt	unknown	No equivalent	nt	nt	nt	nt	nt	nt	nt
TRINITY_DN105_c0_g1_i1|m.1340	Unmapped (A)	uncharacterized protein LOC100279124 [Zea mays]	unknown	NP_001145637	..	unknown	unknown	unknown	100	1e-130	nt	nt	nt	nt	nt	unknown	No equivalent	nt	nt	nt	nt	nt	nt	nt
TRINITY_DN1384_c0_g1_i1|m.10091	Unmapped (B)	uncharacterized protein LOC100279124 [Zea mays]	unknown	NP_001145637	..	unknown	unknown	unknown	100	4e-51	nt	nt	nt	nt	nt	unknown	No equivalent	nt	nt	nt	nt	nt	nt	nt
TRINITY_DN326_c0_g1_i1|m.1243	Unmapped (A)	uncharacterized protein LOC100279124 [Zea mays]	unknown	NP_001145637	..	unknown	unknown	unknown	94	5e-27	nt	nt	nt	nt	nt	unknown	No equivalent	nt	nt	nt	nt	nt	nt	nt
TRINITY_DN470_c0_g1_i1|m.233	Unmapped (A)	uncharacterized protein LOC100280971 [Zea mays]	unknown	NP_001147363	..	unknown	unknown	unknown	100	1e-80	nt	nt	nt	nt	nt	unknown	No equivalent	nt	nt	nt	nt	nt	nt	nt
TRINITY_DN13933_c0_g1_i3	Master Assembly	uncharacterized protein LOC100281496 isoform X1 [Zea mays]	unknown	XP_008643622	Zm00001d016926	unknown	unknown	unknown	99	0	1	1.66	0.03	0.316439	DOWN	unknown	No equivalent	nt	nt	nt	nt	nt	nt	nt
TRINITY_DN12319_c0_g1_i4	Master Assembly	uncharacterized protein LOC100281641 [Zea mays]	unknown	NP_001148032	Zm00001d032896	unknown	unknown	unknown	100	9e-66	8	1.05	0.0002	0.482968	DOWN	unknown	No equivalent	nt	nt	nt	nt	nt	nt	nt
TRINITY_DN200_c0_g1_i3|m.1841	Unmapped (A)	uncharacterized protein LOC100284429 [Zea mays]	unknown	NP_001150796	..	unknown	unknown	unknown	99	3e-114	nt	nt	nt	nt	nt	unknown	No equivalent	nt	nt	nt	nt	nt	nt	nt
TRINITY_DN260_c0_g1_i1|m.1759	Unmapped (A)	uncharacterized protein LOC100381671 [Zea mays]	unknown	NP_001167955	..	unknown	unknown	unknown	64	5e-09	nt	nt	nt	nt	nt	unknown	No equivalent	nt	nt	nt	nt	nt	nt	nt
TRINITY_DN499_c0_g1_i1|m.260	Unmapped (A)	uncharacterized protein LOC100382529 [Zea mays]	unknown	NP_001168737	..	unknown	unknown	unknown	100	1e-28	nt	nt	nt	nt	nt	unknown	No equivalent	nt	nt	nt	nt	nt	nt	nt
TRINITY_DN2167_c0_g1_i1|m.5	Unmapped (B)	uncharacterized protein LOC100383110 [Zea mays]	unknown	NP_001169249	..	unknown	unknown	unknown	100	4e-27	nt	nt	nt	nt	nt	unknown	No equivalent	nt	nt	nt	nt	nt	nt	nt
TRINITY_DN4394_c0_g1_i1|m.6224	Unmapped (B)	uncharacterized protein LOC100383110 [Zea mays]	unknown	NP_001169249	..	unknown	unknown	unknown	100	8e-59	nt	nt	nt	nt	nt	unknown	No equivalent	nt	nt	nt	nt	nt	nt	nt
TRINITY_DN18076_c0_g1_i1	Both	uncharacterized protein LOC100383110 [Zea mays]	unknown	NP_001169249	Zm00001d003861	unknown	unknown	unknown	100	1e-41	2	1.32	0.03	0.400535	DOWN	unknown	No equivalent	nt	nt	nt	nt	nt	nt	nt
TRINITY_DN284_c0_g1_i1|m.1761	Unmapped (A)	uncharacterized protein LOC100383368 [Zea mays]	unknown	NP_001335990	..	unknown	unknown	unknown	100	2e-49	nt	nt	nt	nt	nt	unknown	No equivalent	nt	nt	nt	nt	nt	nt	nt
TRINITY_DN353_c0_g1_i1|m.1220	Unmapped (A)	uncharacterized protein LOC100383368 [Zea mays]	unknown	NP_001335990	..	unknown	unknown	unknown	100	1e-49	nt	nt	nt	nt	nt	unknown	No equivalent	nt	nt	nt	nt	nt	nt	nt
TRINITY_DN7575_c0_g1_i1	Master Assembly	uncharacterized protein LOC100383971 [Zea mays]	unknown	NP_001170055	Zm00001d052101	unknown	unknown	unknown	99	2e-131	3	1.21	0.003	0.432269	DOWN	unknown	No equivalent	nt	nt	nt	nt	nt	nt	nt
TRINITY_DN14007_c1_g3_i2	Master Assembly	uncharacterized protein LOC100384090 [Zea mays]	unknown	XP_020402771	GRMZM2G456357	unknown	unknown	unknown	100	2e-95	4	0.95	0.007	0.517632	DOWN	unknown	No equivalent	nt	nt	nt	nt	nt	nt	nt
TRINITY_DN13822_c5_g1_i10	Master Assembly	uncharacterized protein LOC100384367 [Zea mays]	unknown	NP_001170384	..	unknown	unknown	unknown	88	2e-16	0.1	6.76	2e-06	0.00922651	DOWN	unknown	No equivalent	nt	nt	nt	nt	nt	nt	nt
TRINITY_DN680_c0_g1_i1|m.2129	Unmapped (A)	uncharacterized protein LOC103164613 isoform X2 [Zea mays]	unknown	XP_020393129	..	unknown	unknown	unknown	87	5e-37	nt	nt	nt	nt	nt	unknown	No equivalent	nt	nt	nt	nt	nt	nt	nt
TRINITY_DN339_c0_g1_i1|m.1218	Unmapped (A)	uncharacterized protein LOC103631768 [Zea mays]	unknown	XP_008651447	..	unknown	unknown	unknown	95	0.005	nt	nt	nt	nt	nt	unknown	No equivalent	nt	nt	nt	nt	nt	nt	nt
TRINITY_DN178_c0_g1_i1|m.1405	Unmapped (A)	uncharacterized protein LOC103638366 [Zea mays]	unknown	XP_008659520	..	unknown	unknown	unknown	72	2e-10	nt	nt	nt	nt	nt	unknown	No equivalent	nt	nt	nt	nt	nt	nt	nt
TRINITY_DN512_c0_g1_i1|m.3191	Unmapped (B)	uncharacterized protein LOC103638366 [Zea mays]	unknown	XP_008659520	..	unknown	unknown	unknown	72	2e-10	nt	nt	nt	nt	nt	unknown	No equivalent	nt	nt	nt	nt	nt	nt	nt
TRINITY_DN60_c0_g1_i1|m.894	Unmapped (A)	uncharacterized protein LOC103648814 [Zea mays]	unknown	XP_008671435	..	unknown	unknown	unknown	80	9e-08	nt	nt	nt	nt	nt	unknown	No equivalent	nt	nt	nt	nt	nt	nt	nt
TRINITY_DN319_c0_g1_i1|m.1116	Unmapped (A)	uncharacterized protein LOC109942331 [Zea mays]	unknown	XP_020399838	..	unknown	unknown	unknown	85	2e-10	nt	nt	nt	nt	nt	unknown	No equivalent	nt	nt	nt	nt	nt	nt	nt
TRINITY_DN38_c0_g1_i2|m.916	Unmapped (A)	uncharacterized protein LOC109944984 [Zea mays]	unknown	XP_020406344	..	unknown	unknown	unknown	73	3e-13	nt	nt	nt	nt	nt	unknown	No equivalent	nt	nt	nt	nt	nt	nt	nt
TRINITY_DN109_c0_g1_i1|m.10238	Unmapped (B)	unknown [Medicago truncatula]	unknown	ACJ84693	..	unknown	unknown	unknown	77	6e-37	nt	nt	nt	nt	nt	unknown	No equivalent	nt	nt	nt	nt	nt	nt	nt
TRINITY_DN132_c0_g1_i1|m.1363	Unmapped (A)	unknown [Zea mays]	unknown	ACN29187	..	unknown	unknown	unknown	100	6e-126	nt	nt	nt	nt	nt	unknown	No equivalent	nt	nt	nt	nt	nt	nt	nt
TRINITY_DN132_c0_g1_i2|m.1365	Unmapped (A)	unknown [Zea mays]	unknown	ACN29187	..	unknown	unknown	unknown	100	0	nt	nt	nt	nt	nt	unknown	No equivalent	nt	nt	nt	nt	nt	nt	nt
TRINITY_DN172_c0_g1_i2|m.1520	Unmapped (A)	unknown [Zea mays]	unknown	ACN26848	..	unknown	unknown	unknown	100	2e-05	nt	nt	nt	nt	nt	unknown	No equivalent	nt	nt	nt	nt	nt	nt	nt
TRINITY_DN200_c0_g1_i1|m.1829	Unmapped (A)	unknown [Zea mays]	unknown	ACF84747	..	unknown	unknown	unknown	100	0	nt	nt	nt	nt	nt	unknown	No equivalent	nt	nt	nt	nt	nt	nt	nt
TRINITY_DN200_c0_g1_i2|m.1837	Unmapped (A)	unknown [Zea mays]	unknown	ACF84747	..	unknown	unknown	unknown	100	2e-23	nt	nt	nt	nt	nt	unknown	No equivalent	nt	nt	nt	nt	nt	nt	nt
TRINITY_DN200_c0_g1_i4|m.1844	Unmapped (A)	unknown [Zea mays]	unknown	ACF84747	..	unknown	unknown	unknown	99	5e-46	nt	nt	nt	nt	nt	unknown	No equivalent	nt	nt	nt	nt	nt	nt	nt
TRINITY_DN280_c0_g1_i1|m.1762	Unmapped (A)	unknown [Zea mays]	unknown	ACL54835	..	unknown	unknown	unknown	100	1e-79	nt	nt	nt	nt	nt	unknown	No equivalent	nt	nt	nt	nt	nt	nt	nt
TRINITY_DN3312_c0_g1_i1|m.1388	Unmapped (B)	unknown [Zea mays]	unknown	ACN33910	..	unknown	unknown	unknown	100	3e-169	nt	nt	nt	nt	nt	unknown	No equivalent	nt	nt	nt	nt	nt	nt	nt
TRINITY_DN388_c0_g1_i1|m.1110	Unmapped (A)	unknown [Zea mays]	unknown	ACN35719	..	unknown	unknown	unknown	84	2e-40	nt	nt	nt	nt	nt	unknown	No equivalent	nt	nt	nt	nt	nt	nt	nt
TRINITY_DN3906_c0_g1_i1|m.12547	Unmapped (B)	unknown [Zea mays]	unknown	ACF82437	..	unknown	unknown	unknown	100	1e-36	nt	nt	nt	nt	nt	unknown	No equivalent	nt	nt	nt	nt	nt	nt	nt
TRINITY_DN546_c0_g1_i1|m.3112	Unmapped (B)	unknown [Zea mays]	unknown	ACF84747	..	unknown	unknown	unknown	100	5e-24	nt	nt	nt	nt	nt	unknown	No equivalent	nt	nt	nt	nt	nt	nt	nt
TRINITY_DN546_c0_g1_i2|m.3118	Unmapped (B)	unknown [Zea mays]	unknown	ACF84747	..	unknown	unknown	unknown	100	0	nt	nt	nt	nt	nt	unknown	No equivalent	nt	nt	nt	nt	nt	nt	nt
TRINITY_DN592_c0_g1_i1|m.50	Unmapped (A)	unknown [Zea mays]	unknown	ACN33910	..	unknown	unknown	unknown	100	2e-53	nt	nt	nt	nt	nt	unknown	No equivalent	nt	nt	nt	nt	nt	nt	nt
TRINITY_DN617_c0_g1_i1|m.13296	Unmapped (B)	unknown [Zea mays]	unknown	ACN29187	..	unknown	unknown	unknown	100	0	nt	nt	nt	nt	nt	unknown	No equivalent	nt	nt	nt	nt	nt	nt	nt
TRINITY_DN740_c0_g1_i1|m.634	Unmapped (A)	unknown [Zea mays]	unknown	ACN33910	..	unknown	unknown	unknown	100	2e-154	nt	nt	nt	nt	nt	unknown	No equivalent	nt	nt	nt	nt	nt	nt	nt
TRINITY_DN932_c0_g1_i1|m.1532	Unmapped (A)	unknown [Zea mays]	unknown	ACL54350	..	unknown	unknown	unknown	100	1e-64	nt	nt	nt	nt	nt	unknown	No equivalent	nt	nt	nt	nt	nt	nt	nt
TRINITY_DN13879_c3_g5_i3	Master Assembly	unknown [Zea mays]	unknown	ACN31288	..	unknown	unknown	unknown	85	1e-29	4	0.74	0.04	0.598739	DOWN	unknown	No equivalent	nt	nt	nt	nt	nt	nt	nt
TRINITY_DN9994_c1_g2_i1	Both	unknown [Zea mays]	unknown	ACN30811	..	unknown	unknown	unknown	100	4e-74	6	1.03	0.0006	0.48971	DOWN	unknown	No equivalent	nt	nt	nt	nt	nt	nt	nt
TRINITY_DN12043_c0_g1_i3	Master Assembly	unknown [Zea mays]	unknown	ACN25352	Zm00001d028241	unknown	unknown	unknown	84	7e-111	1	1.94	0.04	0.260616	DOWN	unknown	No equivalent	nt	nt	nt	nt	nt	nt	nt
TRINITY_DN6010_c0_g1_i1|m.3270	Unmapped (B)	unknown, partial [Glycine max]	unknown	ACU16929	..	unknown	unknown	unknown	50	4e-08	nt	nt	nt	nt	nt	unknown	No equivalent	nt	nt	nt	nt	nt	nt	nt
TRINITY_DN374_c0_g1_i1|m.1081	Unmapped (A)	unnamed protein product [Ostreococcus tauri]	unknown	XP_003075092	..	unknown	unknown	unknown	43	4e-08	nt	nt	nt	nt	nt	unknown	No equivalent	nt	nt	nt	nt	nt	nt	nt
TRINITY_DN12485_c0_g1_i1	Master Assembly	YGGT family protein [Zea mays]	unknown	ONL94199	Zm00001d027885	Chr01	16721226	16722692	93	0	4.35608	1.68	0.0008	0.312083	DOWN	ONL94199	GRMZM2G064663	1489	-1.29278	0.408163	5.39704	6.97e-08	2.69e-07	DOWN
Column heading	Explanation
Blue = data from this study
Assembled transcript (B73-QTL)	Transcript assembled denovo from B73-QTL RNAseq reads (|m.xxx notation is protein name)
Transcript dataset (B73-QTL)	Transcript source, either (i) Master Assembly of all B73-QTL reads; (ii) de novo assembly of Unmapped B73-QTL reads (A) upper leaves, (B) lower leaves; or (iii) Both = transcripts with the same annotation present in both datasets
Closest match description	Description of closest protein match in maize inbred line B73 identified by BLASTX of Master assembly transcripts or BLASTP of proteins predicted from the unmapped reads (BLAST scores and E-values are provided in Table S3)
Functional Annotation	Functional annotation of closest match
Closest match (protein)	NCBI accession of closest protein match [Zea mays]
Closest match (B73 gene)	B73 gene model of closest match (B73 v4 annotation)
v4_chr
v4_start position on chr
v4_end position on chr
%ID to closest match (B73-QTL)
E-value closest match (B73-QTL)
logCPM (B73-QTL)
B73-QTL log2 FC (control/Cz)
B73-QTL FDR
B73-QTL Fold Change (Cz/Control)
B73-QTL (Up or Down)	Differential expression of master assembly transcript in B73-QTL plants (Cz infected/control): UP = fold change >1, FDR <0.05; DOWN = fold change <1, FDR <0.05; ns = FDR >0.05; nt = not tested since differential expression analysis not done on unmapped transcripts).
Orange = data from Swart et al (2017)Mol Plant Microbe Interact 30 710-724 and NCBI GEO accession GSE94442.
B73 Protein	Chromosome location of closest B73 match (Chr10-QTL indicates that the location is within the QTL10 region).
B73 Genes (v3 annotation)
B73 gene length
B73 LogFC (Cz/Control)
B73 FC (Cz/Control)
B73 logCPM
B73 Pvalue
B73 FDR
B73 (UP or DOWN)	Differential expression of closest B73 match in B73 plants (Cz infected/control): UP = fold change >1, FDR <0.05; DOWN = fold change <1, FDR <0.05; ns = FDR >0.05; nt = not expressed). Data from Swart et al., 2017.
